# Supplementary material for: Unequal access to diagnosis of myalgic encephalomyelitis in England
Source: BMC Public Health. 2025 Apr 22;25:1417. doi: 10.1186/s12889-025-22603-9 (PMC12012970; doi:10.1186/s12889-025-22603-9)
Supplement: Supplementary file 1 — Additional file 1. NHS DigiTrials Feasibility Self-Service data on ME/CFS diagnoses since 1st April 1989, stratified by ICB, gender, age and self-reported ethnicity (.xlsx format). [file 12889_2025_22603_MOESM1_ESM.xlsx]

## Sheet: Information
Key
Sheet 1	Information
Sheet 2	All NHSDT participants (both-sexes) - ICBxGender, ICBxAge, ICBxEthnicity, IMDxEthnicity
Sheet 3	G93.3 (both-sexes) - ICBxGender, ICBxAge, ICBxEthnicity, IMDxEthnicity
Sheet 4	Female only- all NHSDT participants and G93.3 - ICBxAge and ICBxEthnicity
Sheet 5	Male only- all NHSDT participants and G93.3 - ICBxAge and ICBxEthnicity
Sheet 6	0-40 years - all NHSDT participants and G93.3 (female-only, male-only) - ICBxEthnicity
Sheet 7	41-122 years - all NHSDT participants and G93.3 (female-only, male-only) - ICBxEthnicity
Sheet 8	PVFS, Fibromyalgia, Depression, Rheumatoid Arthiritis, IBS, Coeliac Disease, Multiple Sclerosis xEthnicity
	Data collected: 07/10/2023-14/10/2023
	ICB = Integrated Care Board
	Everything >8 rounded to nearest increment of 5
	"0"=Value between 1-7
	Blank = ZERO
	Includes those aged 0-122 years old, does not include deceased individuals
	IMD = Index for Multiple Deprivation decile as per patients' address (1=most deprived, 10=least deprived)
	NHSDT = NHS DigiTrials
	01-04-1989 is the earliest date records date back to

## Sheet: All participants
ICBxGender (All NHSDT participants)							ICBxAge (All NHSDT participants)											ICBxEthnicity (All NHSDT participants)																					IMDxEthnicity (All NHSDT participants)
Rows	Male	Female	Not Specified	Not Known	Grand Total		Rows	<18	18 - 30	31 - 40	41 - 50	51 - 60	61 - 70	71 - 80	>80	Grand Total		Rows	Unknown	Any Other Ethnic Group	Asian or Asian British - Any other Asian background	Asian or Asian British - Bangladeshi	Asian or Asian British - Indian	Asian or Asian British - Pakistani	Black or Black British - African	Black or Black British - Any other Black background	Black or Black British - Caribbean	Chinese	Mixed - Any other mixed background	Mixed - White & Asian	Mixed - White & Black African	Mixed - White & Black Caribbean	Not Stated	White - Any other White background	White British	White Irish	Grand Total		Rows	Unknown	Any Other Ethnic Group	Asian or Asian British - Any other Asian background	Asian or Asian British - Bangladeshi	Asian or Asian British - Indian	Asian or Asian British - Pakistani	Black or Black British - African	Black or Black British - Any other Black background	Black or Black British - Caribbean	Chinese
Grand Total	31481510	31297675	2680	310	62782175		Grand Total	12459425	10501190	9424615	8141030	8222565	6470490	4938215	2624645	62782175		Grand Total	12158745	1326825	841595	415385	1213830	1190305	958370	367075	427425	224045	425650	201190	131610	226140	7362680	3112700	31977360	221250	62782175		Grand Total	12158745	1326825	841595	415385	1213830	1190305	958370	367075	427425	224045
Bath and North East Somerset, Swindon and Wiltshire	491815	506290	20	0	998125		Bath and North East Somerset, Swindon and Wiltshire	196830	150350	130965	123490	140990	115090	90950	49465	998125		Bath and North East Somerset, Swindon and Wiltshire	198500	13275	8380	1445	11095	1905	5035	2370	1765	2235	4980	2595	1475	2150	85705	38575	614195	2445	998125		1	1212855	181325	97185	70455	91080	365370	183160	54450	67500	19575
Bedfordshire, Luton and Milton Keynes	564280	553195	15	0	1117495		Bedfordshire, Luton and Milton Keynes	253180	177320	178780	157740	139030	102350	72290	36805	1117495		Bedfordshire, Luton and Milton Keynes	223850	17450	21430	20470	28845	46870	29125	8495	12355	3240	10215	5325	3555	7095	133435	72765	467120	5860	1117495		2	1350540	187990	108310	108205	137260	228080	208835	76330	92085	22565
Birmingham and Solihull	818895	784030	50	10	1602985		Birmingham and Solihull	370690	305955	251240	210870	185150	134155	91770	53150	1602985		Birmingham and Solihull	337885	51360	33550	30420	64730	172555	43105	12760	41270	8870	12925	6850	4430	15625	193640	39665	526410	6935	1602985		3	1466290	185950	120255	89950	157515	166015	176025	70050	78800	25000
Black Country	649940	642530	55	0	1292530		Black Country	292000	209930	190175	162845	166115	125500	92880	53080	1292530		Black Country	220765	23185	18130	11685	98955	49025	22905	8625	26000	2915	8275	4890	2530	14710	120360	50270	606980	2330	1292530		4	1422500	156040	107790	48685	158795	122910	112565	47650	56515	23690
Bristol, North Somerset and South Gloucestershire	543455	537545	105	10	1081115		Bristol, North Somerset and South Gloucestershire	205430	211110	175410	138730	129640	98800	78230	43765	1081115		Bristol, North Somerset and South Gloucestershire	233065	11150	6475	2080	9300	6870	15380	3555	5820	3365	7070	4330	3050	7215	162345	44500	552145	3400	1081115		5	1273715	128880	92950	32345	136140	87030	79955	34445	41950	21035
Buckinghamshire, Oxfordshire and Berkshire West	995915	989350	110	10	1985380		Buckinghamshire, Oxfordshire and Berkshire West	404985	322715	292100	271835	261460	196765	150600	84920	1985380		Buckinghamshire, Oxfordshire and Berkshire West	383805	32985	28405	4115	36460	37490	17120	6215	7825	8095	14200	8810	4215	7675	337315	107255	935830	7570	1985380		6	1235610	117135	81820	23025	124940	65530	59405	26520	30670	21410
Cambridgeshire and Peterborough	517760	494230	45	0	1012040		Cambridgeshire and Peterborough	201800	175405	165055	136365	125120	95555	73575	39160	1012040		Cambridgeshire and Peterborough	248545	12415	10230	2470	11720	17215	7855	2960	2105	5440	6945	3585	2205	2520	107505	80325	484895	3105	1012040		7	1095840	100605	69490	15550	110055	49845	44845	19340	21360	21270
Cheshire and Merseyside	1373765	1375025	125	0	2748920		Cheshire and Merseyside	527845	436165	390940	336590	378635	318060	236900	123780	2748920		Cheshire and Merseyside	394500	32880	14050	3320	10945	5310	12125	6890	2245	10975	11070	5300	3990	4105	231895	68720	1922185	8415	2748920		8	1071850	93995	58915	11025	100365	42690	36965	15655	16275	21160
Cornwall and The Isles Of Scilly	295670	307285	20		602975		Cornwall and The Isles Of Scilly	106900	80715	71335	69820	87930	81325	70405	34545	602975		Cornwall and The Isles Of Scilly	62230	2175	945	220	535	170	555	310	205	630	1680	1215	560	880	39960	19345	469915	1455	602975		9	995135	88155	54345	8855	95290	32455	31020	12545	12590	22195
Coventry and Warwickshire	556400	537445	60	0	1093910		Coventry and Warwickshire	217400	201575	164360	137600	137985	106150	83390	45460	1093910		Coventry and Warwickshire	233290	25510	12025	3235	42090	11545	16275	4435	4375	3855	6070	3740	2220	4830	99900	51965	564275	4270	1093910		10	984475	82930	48710	6815	100395	28930	23035	9130	8850	25420
Derby and Derbyshire	563830	564225	10	0	1128070		Derby and Derbyshire	217960	164960	152880	138780	164050	131580	105135	52730	1128070		Derby and Derbyshire	153615	12645	5945	710	14055	16805	5415	2145	3250	2025	5115	3320	1460	5145	150165	26245	717670	2345	1128070		Unknown	49935	3820	1820	480	1990	1455	2560	960	830	720
Devon	633515	656485	30	0	1290035		Devon	227935	198065	156685	145955	179615	164535	141510	75740	1290035		Devon	188515	7795	4175	915	2810	645	2095	1240	570	2365	3765	2625	1375	1570	100085	34310	932805	2385	1290035
Dorset	410790	418000	20	0	828810		Dorset	143200	116565	103280	99240	114705	105420	93150	53250	828810		Dorset	132880	7355	3045	1005	2955	495	1690	795	560	1665	4360	2185	1185	1295	102760	39000	523810	1775	828810
Frimley	418970	416840	35		835845		Frimley	180990	127615	125140	122295	110235	79300	57765	32500	835845		Frimley	152765	23270	19995	1725	37035	31415	8615	3220	2970	2670	5975	3890	1835	2180	109305	104335	321645	3005	835845
Gloucestershire	339090	348215	30	0	687335		Gloucestershire	133360	96950	90465	84095	97415	82225	66755	36070	687335		Gloucestershire	126225	5745	3305	1045	5280	1085	2510	1380	1765	1230	3820	1905	1190	3100	65040	22525	438470	1715	687335
Greater Manchester	1639630	1600035	275	20	3239955		Greater Manchester	700485	589675	506540	417845	401390	299375	217235	107410	3239955		Greater Manchester	593705	63755	38675	31910	45510	164865	68480	17340	15530	18880	22945	11155	9120	13375	302845	81330	1725030	15515	3239955
Hampshire and Isle Of Wight	972350	982930	90	10	1955380		Hampshire and Isle Of Wight	371085	311345	267165	240570	263250	221665	180935	99360	1955380		Hampshire and Isle Of Wight	332350	32255	12905	4270	14960	4890	9645	3550	2120	4980	7480	4390	3140	3010	305890	82080	1123460	4010	1955380
Herefordshire and Worcestershire	402850	408645	35		811525		Herefordshire and Worcestershire	151595	109175	103690	97180	116990	101310	86290	45300	811525		Herefordshire and Worcestershire	164150	5585	3095	945	4105	5365	1465	925	1230	1295	1995	3270	520	1635	49870	36060	527665	2345	811525
Hertfordshire and West Essex	816295	824570	65	0	1640930		Hertfordshire and West Essex	352050	237090	238910	233640	223285	164400	121050	70510	1640930		Hertfordshire and West Essex	322870	35745	19995	5705	32235	15210	25340	7200	8570	6360	13650	6365	4120	6510	214425	110415	795875	10345	1640930
Humber and North Yorkshire	892205	903955	25	0	1796195		Humber and North Yorkshire	333595	263355	233395	210785	257120	224845	179940	93155	1796195		Humber and North Yorkshire	275260	16110	5405	2555	4495	2525	4480	1875	715	2990	5705	3115	2015	1505	240165	69935	1154720	2625	1796195
Kent and Medway	991680	1012990	85	0	2004760		Kent and Medway	427775	292120	276100	254770	269880	216075	176425	91615	2004760		Kent and Medway	320625	24330	17750	4130	22010	3715	25785	9605	4200	4225	14230	5800	4355	4440	286425	93615	1154380	5135	2004760
Lancashire and South Cumbria	925195	918205	75	0	1843480		Lancashire and South Cumbria	365030	287235	245875	219205	256530	215605	168410	85580	1843480		Lancashire and South Cumbria	238365	12520	16630	4625	27375	67590	4080	2210	1590	2920	5490	4035	1750	2525	244025	50225	1153575	3945	1843480
Leicester, Leicestershire and Rutland	615365	600565	35	0	1215970		Leicester, Leicestershire and Rutland	246735	217465	173705	152660	155660	125185	96020	48535	1215970		Leicester, Leicestershire and Rutland	246875	25450	22840	5935	124640	11905	16355	6400	4705	3210	8855	4715	2420	5150	82800	46185	594465	3070	1215970
Lincolnshire	405940	411535	15	0	817495		Lincolnshire	150395	115895	101850	93900	118240	104210	88185	44815	817495		Lincolnshire	162150	4985	2075	355	2245	690	1845	660	620	1170	2960	1190	790	915	67490	34420	531780	1160	817495
Mid and South Essex	630475	643515	30	0	1274025		Mid and South Essex	269330	182585	179250	166300	173455	134205	110360	58540	1274025		Mid and South Essex	240010	13055	8320	4700	12985	4655	22540	4615	4460	3320	7370	4160	4075	4075	109155	60010	762630	3895	1274025
Norfolk and Waveney	542510	549840	45	0	1092400		Norfolk and Waveney	193715	157460	138415	126015	151775	136940	122270	65815	1092400		Norfolk and Waveney	174375	6535	4205	1130	3880	835	3525	1765	780	2260	3995	2380	1750	1495	78375	44390	758615	2115	1092400
North Central London	897520	901345	125	15	1799005		North Central London	326805	388925	343825	262745	208300	137070	84920	46420	1799005		North Central London	538170	121820	48030	20515	33575	8995	76720	26655	36975	13330	22870	6955	5850	8270	258385	245090	313180	13620	1799005
North East and North Cumbria	1598705	1595490	80	0	3194280		North East and North Cumbria	602040	516920	437695	376950	438305	387770	289055	145550	3194280		North East and North Cumbria	436105	37490	14650	9935	13050	17970	12475	4295	1225	7780	9250	6205	3615	2055	311840	42345	2259440	4555	3194280
North East London	1256180	1182105	135	45	2438460		North East London	517475	512525	496360	352020	255090	164710	91645	48630	2438460		North East London	684040	101405	82760	175825	101485	97595	124530	42970	50525	14220	27705	8835	9610	12200	220970	241710	432040	10035	2438460
North West London	1477405	1375240	140	35	2852825		North West London	500430	626400	561750	426920	324585	214575	128695	69470	2852825		North West London	992390	191340	139935	12740	206815	48645	82425	32565	44685	15620	28745	11035	6580	8845	374600	253380	380255	22225	2852825
Northamptonshire	418790	414610	15	0	833415		Northamptonshire	177515	124350	126225	112105	113180	84005	64975	31065	833415		Northamptonshire	148250	6975	4885	3935	11735	2885	14795	3895	4490	1935	5375	2075	2345	4155	87545	61710	463045	3375	833415
Nottingham and Nottinghamshire	633925	631105	25	0	1265050		Nottingham and Nottinghamshire	246975	233425	182620	153385	164970	130225	101150	52305	1265050		Nottingham and Nottinghamshire	274195	24520	9715	1330	11095	15445	12140	5085	7430	3515	8045	3215	2125	7805	182685	35955	658355	2405	1265050
Shropshire, Telford and Wrekin	262375	266625	45	0	529045		Shropshire, Telford and Wrekin	101900	72920	66310	61795	77360	66115	54415	28235	529045		Shropshire, Telford and Wrekin	83670	2410	1895	285	4305	2780	3170	830	770	890	2650	1575	855	1755	43725	14105	362050	1325	529045
Somerset	297965	305050	25		603040		Somerset	113325	77515	73700	68755	87205	78355	68150	36040	603040		Somerset	98710	2905	1450	335	1000	180	750	400	230	545	1370	770	440	495	117415	22810	352250	990	603040
South East London	1041790	1050590	140	15	2092530		South East London	398940	399435	400680	309915	259590	169085	99750	55135	2092530		South East London	500905	80745	39295	8710	26970	8170	132140	66625	64580	17800	28605	8120	9345	15955	339965	154060	574480	16060	2092530
South West London	881470	876465	80	25	1758045		South West London	350915	304215	312450	278655	220705	144595	95370	51140	1758045		South West London	419400	95170	68955	6175	42810	26235	52525	34940	34805	13015	28050	9100	5225	10110	255425	164275	481030	10790	1758045
South Yorkshire	764470	749810	40	0	1514325		South Yorkshire	301895	277515	219290	178680	198330	157890	119090	61635	1514325		South Yorkshire	229240	33810	11265	3115	7915	33435	15425	6295	4785	4730	8355	4325	2470	5210	126880	40695	973945	2425	1514325
Staffordshire and Stoke-on-trent	597060	595590	60	0	1192715		Staffordshire and Stoke-on-trent	235960	175370	163940	143410	167240	137305	111485	58005	1192715		Staffordshire and Stoke-on-trent	196885	10280	7230	1535	8615	19930	6035	1955	2250	2060	6250	3600	1790	3840	128920	22260	766935	2350	1192715
Suffolk and North East Essex	528865	535575	40	15	1064495		Suffolk and North East Essex	202490	150730	137755	129050	147595	126355	111390	59130	1064495		Suffolk and North East Essex	200260	11535	4955	2150	4960	1110	5100	2690	2165	2100	9425	2425	2105	3780	112960	44325	649760	2700	1064495
Surrey Heartlands	565235	573130	40	0	1138410		Surrey Heartlands	236860	160110	153520	164390	158320	117255	92005	55950	1138410		Surrey Heartlands	196025	30340	16980	2625	16530	10065	6690	3360	2085	5075	10555	5785	2100	2615	170110	74945	577370	5160	1138410
Sussex	910540	931430	125	10	1842105		Sussex	336670	269535	246105	233345	259075	213910	181180	102275	1842105		Sussex	302035	16035	15190	3465	10285	5015	8150	3900	2190	3605	11740	5415	3365	3200	375725	87810	978845	6135	1842105
West Yorkshire	1340630	1326035	55	10	2666730		West Yorkshire	566930	472505	398690	339780	337065	260655	192515	98595	2666730		West Yorkshire	497305	40520	32430	11595	41440	210200	31950	9080	10615	6635	15525	10630	4475	11115	234655	98775	1393835	5945	2666730
[truncated: 9 more columns]

## Sheet: G93.3
ICBxGender (G93.3)						ICBxAge (G93.3)											ICBxEtthnicity (G93.3)																					IMDxEthnicity (G93.3)
Rows	Male	Female	Not Specified	Grand Total		Rows	<18	18 - 30	31 - 40	41 - 50	51 - 60	61 - 70	71 - 80	>80	Grand Total		Rows	Unknown	Any Other Ethnic Group	Asian or Asian British - Any other Asian background	Asian or Asian British - Bangladeshi	Asian or Asian British - Indian	Asian or Asian British - Pakistani	Black or Black British - African	Black or Black British - Any other Black background	Black or Black British - Caribbean	Chinese	Mixed - Any other mixed background	Mixed - White & Asian	Mixed - White & Black African	Mixed - White & Black Caribbean	Not Stated	White - Any other White background	White British	White Irish	Grand Total		Rows	Unknown	Any Other Ethnic Group	Asian or Asian British - Any other Asian background	Asian or Asian British - Bangladeshi	Asian or Asian British - Indian	Asian or Asian British - Pakistani	Black or Black British - African	Black or Black British - Any other Black background	Black or Black British - Caribbean	Chinese	Mixed - Any other mixed background
Grand Total	20590	79445	20	100055		Grand Total	1270	10990	14555	17870	22090	17975	11805	3500	100055		Grand Total	2280	820	295	115	580	430	245	210	380	65	305	155	70	250	9525	2550	81320	460	100055		Grand Total	2280	820	295	115	580	430	245	210	380	65	305
Bath and North East Somerset, Swindon and Wiltshire	615	2475	0	3095		Bath and North East Somerset, Swindon and Wiltshire	40	615	480	530	640	455	260	75	3095		Bath and North East Somerset, Swindon and Wiltshire	145	20	0		0	0	0	0	0	0	10	0	0	0	230	45	2605	10	3095		1	140	55	25	15	30	105	30	20	50	0	25
Bedfordshire, Luton and Milton Keynes	265	1115		1380		Bedfordshire, Luton and Milton Keynes	20	145	240	260	275	260	135	45	1380		Bedfordshire, Luton and Milton Keynes	15	0	10	0	10	15	0	0	10	0	10	0	0	10	105	25	1140	0	1380		2	165	80	30	35	65	80	55	40	75	0	35
Birmingham and Solihull	265	940	0	1205		Birmingham and Solihull	55	125	180	230	275	200	105	35	1205		Birmingham and Solihull	35	10	10	10	30	55	0	0	30	0	0	0	0	20	150	25	785	15	1205		3	190	110	35	20	65	55	45	40	55	0	35
Black Country	205	710		910		Black Country	20	85	110	195	250	150	80	25	910		Black Country	15	0	0	0	45	0	0	0	20	0	0		0	0	70	35	690	0	910		4	250	80	30	10	70	35	30	25	55	10	40
Bristol, North Somerset and South Gloucestershire	595	2355	0	2950		Bristol, North Somerset and South Gloucestershire	30	570	520	465	525	455	305	85	2950		Bristol, North Somerset and South Gloucestershire	110	10	0	0	10	0	0	0	10	0	15	10	0	10	515	55	2170	20	2950		5	270	85	30	10	60	35	25	25	40	10	40
Buckinghamshire, Oxfordshire and Berkshire West	445	1860	0	2305		Buckinghamshire, Oxfordshire and Berkshire West	25	315	460	420	445	330	220	90	2305		Buckinghamshire, Oxfordshire and Berkshire West	15	20	0	0	0	15	0	0	0	0	10	0	0	0	315	75	1795	15	2305		6	285	80	35	10	65	30	20	25	30	10	35
Cambridgeshire and Peterborough	400	1380		1780		Cambridgeshire and Peterborough	45	220	295	325	385	280	180	55	1780		Cambridgeshire and Peterborough	35	10	10	0	20	10	0	0	0	0	0	0	0	0	155	55	1445	0	1780		7	225	90	30	10	60	30	10	10	20	10	25
Cheshire and Merseyside	1005	3940	0	4950		Cheshire and Merseyside	60	530	675	955	1060	885	620	165	4950		Cheshire and Merseyside	65	15	0	0	0	0	0	0	0	0	0	0	0	0	315	55	4430	20	4950		8	265	90	35	0	60	25	15	10	20	0	30
Cornwall and The Isles Of Scilly	625	2510		3135		Cornwall and The Isles Of Scilly	45	290	415	545	720	620	400	100	3135		Cornwall and The Isles Of Scilly	30	0			0		0	0			0	0	0	10	100	55	2915	10	3135		9	235	70	25	0	55	25	10	10	15	0	25
Coventry and Warwickshire	270	1180		1450		Coventry and Warwickshire	15	150	235	275	335	245	140	50	1450		Coventry and Warwickshire	20	10	0		30	0	0	0	0	0	0			0	120	40	1205	0	1450		10	255	75	20	0	50	15	15	10	20	0	15
Derby and Derbyshire	420	1670		2090		Derby and Derbyshire	25	200	300	385	525	360	230	60	2090		Derby and Derbyshire	45	0		0	10	0			0		0	0		0	205	15	1785	0	2090		Unknown	0	0	0			0
Devon	830	3100		3930		Devon	80	445	520	680	850	740	475	140	3930		Devon	75	15	0		0			0	0		0	0	0	0	195	50	3555	10	3930
Dorset	415	1615		2030		Dorset	20	225	295	330	385	405	285	85	2030		Dorset	40	0	0		0	0	0		0		0	0	0	0	220	70	1670	10	2030
Frimley	165	650	0	815		Frimley	30	140	140	145	145	105	75	35	815		Frimley	15	15	0	0	10	10	0	0	0		0	0	0	0	70	165	505	0	815
Gloucestershire	310	1190	0	1500		Gloucestershire	20	285	220	245	290	230	160	50	1500		Gloucestershire	60	0	0		0		0		0	0	0	0		0	135	30	1255	0	1500
Greater Manchester	995	3820	0	4820		Greater Manchester	65	420	660	950	1180	885	505	150	4820		Greater Manchester	55	30	15	10	15	65	25	10	15	0	15	10	10	10	285	80	4130	35	4820
Hampshire and Isle Of Wight	730	2825		3555		Hampshire and Isle Of Wight	40	410	585	655	750	585	405	125	3555		Hampshire and Isle Of Wight	70	20	0	0	10		10	0	0	0	0	0	0	0	405	80	2925	0	3555
Herefordshire and Worcestershire	360	1315		1675		Herefordshire and Worcestershire	20	150	220	290	365	335	230	70	1675		Herefordshire and Worcestershire	80	0	0	0	0	0			0	0	0	0		0	95	30	1435	0	1675
Hertfordshire and West Essex	415	1755		2175		Hertfordshire and West Essex	25	240	355	420	450	350	240	90	2175		Hertfordshire and West Essex	45	30	15	0	30	0	0	0	10	0	10	10	0	0	245	75	1665	15	2175
Humber and North Yorkshire	665	2765		3430		Humber and North Yorkshire	20	300	450	585	800	705	435	135	3430		Humber and North Yorkshire	90	15	0	0	0	0	0	0	0		0	0	0	0	315	85	2890	0	3430
Kent and Medway	545	2085		2630		Kent and Medway	25	330	415	465	545	435	315	105	2630		Kent and Medway	60	15	0	0	10		0	0	0		0	0	0	0	310	95	2100	10	2630
Lancashire and South Cumbria	830	3035	0	3870		Lancashire and South Cumbria	40	255	460	650	965	770	550	175	3870		Lancashire and South Cumbria	35	10	10	0	20	30	0	0	0		0	0	0	0	370	55	3305	10	3870
Leicester, Leicestershire and Rutland	255	950		1210		Leicester, Leicestershire and Rutland	0	125	160	225	280	195	175	45	1210		Leicester, Leicestershire and Rutland	20	10	0	0	40	0	0	0	0		0	0		0	75	25	1005	0	1210
Lincolnshire	370	1320	0	1690		Lincolnshire	10	130	220	285	390	355	240	65	1690		Lincolnshire	65	0			0		0	0	0		0	0		0	110	15	1485	0	1690
Mid and South Essex	390	1740		2130		Mid and South Essex	10	190	335	405	450	385	265	85	2130		Mid and South Essex	65	10	0	0	10	0	0	0	0	0	0	0		0	185	50	1770	0	2130
Norfolk and Waveney	715	2740		3450		Norfolk and Waveney	20	320	510	660	735	665	430	105	3450		Norfolk and Waveney	95	10	0	0	0		0		0	0	0	0	0	0	155	40	3115	0	3450
North Central London	330	1300	0	1630		North Central London	15	185	220	285	350	310	200	65	1630		North Central London	35	100	25	10	30	10	30	20	40	0	20	0	0	15	250	200	785	35	1630
North East and North Cumbria	1340	5035	0	6370		North East and North Cumbria	155	715	800	1100	1410	1205	780	210	6370		North East and North Cumbria	100	15	0	0	0	0				0	0	0	0	0	495	45	5665	15	6370
North East London	300	1085		1380		North East London	15	125	215	240	330	255	155	50	1380		North East London	40	45	15	30	45	30	30	25	30	0	15	0	0	10	155	85	810	10	1380
North West London	385	1180		1565		North West London	15	210	205	255	345	315	165	60	1565		North West London	40	90	45	0	90	15	20	20	30	0	10	0	0	10	260	155	735	30	1565
Northamptonshire	220	885		1105		Northamptonshire	0	135	180	200	240	190	125	35	1105		Northamptonshire	15	0	0		0	0	0	0	0		0		0	0	105	10	935	10	1105
Nottingham and Nottinghamshire	470	1835		2305		Nottingham and Nottinghamshire	10	190	370	380	590	435	280	60	2305		Nottingham and Nottinghamshire	80	25	0		10	15	0	0	15	0	0	0		15	285	30	1805	0	2305
Shropshire, Telford and Wrekin	300	1125	0	1425		Shropshire, Telford and Wrekin	15	125	175	260	325	280	200	45	1425		Shropshire, Telford and Wrekin	40	0	0		0			0			0	0	0	0	95	10	1260	0	1425
Somerset	400	1475	0	1875		Somerset	35	305	270	265	380	325	235	60	1875		Somerset	85	0					0	0			0	0			305	35	1425	0	1875
South East London	290	1080		1370		South East London	10	175	210	260	295	260	120	40	1370		South East London	55	45	0	0	15	0	30	20	40	0	10	0	0	10	240	75	790	15	1370
South West London	320	1160		1475		South West London	20	200	230	290	325	215	150	45	1475		South West London	30	80	30	0	15	10	15	20	30	0	10	0	0	0	215	140	855	15	1475
South Yorkshire	530	2105		2635		South Yorkshire	15	225	365	485	655	535	280	70	2635		South Yorkshire	35	15	0	0	0	30	0	10	20	0	10	0		0	175	35	2280	10	2635
Staffordshire and Stoke-on-trent	265	1105		1370		Staffordshire and Stoke-on-trent	20	135	165	275	340	235	155	50	1370		Staffordshire and Stoke-on-trent	55	0	0		0	0	0	0	0	0		0		0	135	10	1140	0	1370
Suffolk and North East Essex	605	2220	0	2820		Suffolk and North East Essex	45	295	440	485	615	480	365	95	2820		Suffolk and North East Essex	100	15	0	0	0	0	0	0	0		15	0	0	0	220	45	2385	10	2820
Surrey Heartlands	325	1235		1560		Surrey Heartlands	25	195	240	270	325	245	180	80	1560		Surrey Heartlands	40	30	10	0	0	0			0	0	0	0		0	205	75	1175	0	1560
Sussex	715	2860	0	3575		Sussex	35	350	535	585	735	650	515	170	3575		Sussex	45	20	0	0	0	0	0	0	0	0	20	0	0	0	650	105	2680	15	3575
West Yorkshire	685	2735	0	3420		West Yorkshire	30	225	465	660	830	655	435	120	3420		West Yorkshire	75	20	10	0	15	50	0	0	15	0	10	0	0	20	275	80	2810	15	3420
[truncated: 8 more columns]

## Sheet: Female only
Female-only NHSDT participants
ICBxAge											ICBxEthnicity
Rows	<18	18 - 30	31 - 40	41 - 50	51 - 60	61 - 70	71 - 80	>80	Grand Total		Rows	Unknown	Any Other Ethnic Group	Asian or Asian British - Any other Asian background	Asian or Asian British - Bangladeshi	Asian or Asian British - Indian	Asian or Asian British - Pakistani	Black or Black British - African	Black or Black British - Any other Black background	Black or Black British - Caribbean	Chinese	Mixed - Any other mixed background	Mixed - White & Asian	Mixed - White & Black African	Mixed - White & Black Caribbean	Not Stated	White - Any other White background	White British	White Irish	Grand Total
Grand Total	6074570	5223045	4606315	3919235	4041045	3268700	2612675	1552090	31297675		Grand Total	4709735	686165	438845	226695	670440	635815	539680	186525	241825	133570	218230	104215	70085	122285	3573795	1758285	16860235	121250	31297675
Bath and North East Somerset, Swindon and Wiltshire	96185	74750	66970	62415	70910	58195	47955	28900	506290		Bath and North East Somerset, Swindon and Wiltshire	82165	7200	4775	730	6355	990	2855	1175	930	1395	2495	1345	765	1100	43540	21840	325275	1365	506290
Bedfordshire, Luton and Milton Keynes	123210	86255	89080	75790	67270	51600	38310	21685	553195		Bedfordshire, Luton and Milton Keynes	80855	9220	10390	11665	16330	25475	16795	4280	7020	2000	5210	2670	1830	3825	61580	41545	249365	3140	553195
Birmingham and Solihull	180330	150900	119470	98045	87630	66890	48970	31790	784030		Birmingham and Solihull	130345	25940	15720	16655	34115	89615	23165	6420	22445	4985	6655	3350	2415	8385	94820	21830	273530	3640	784030
Black Country	142090	102690	94630	78705	80860	62805	49265	31480	642530		Black Country	84520	11855	8670	6365	52745	26085	12765	4415	14350	1645	4295	2485	1365	7840	57405	27520	316955	1260	642530
Bristol, North Somerset and South Gloucestershire	99810	106450	84970	66155	62975	49895	41405	25885	537545		Bristol, North Somerset and South Gloucestershire	93785	5840	3675	1135	5280	3755	8320	1665	3105	2025	3570	2225	1555	3785	79760	25210	290945	1910	537545
Buckinghamshire, Oxfordshire and Berkshire West	197500	158955	143635	132040	128590	98795	80180	49650	989350		Buckinghamshire, Oxfordshire and Berkshire West	145285	17245	15425	2230	20995	20615	9870	3075	4325	4960	7285	4475	2205	4020	163380	61020	498820	4120	989350
Cambridgeshire and Peterborough	98065	84220	76555	64140	61360	48395	38685	22810	494230		Cambridgeshire and Peterborough	90755	6330	5750	1340	6495	9140	4620	1475	1170	3280	3600	1865	1150	1310	53050	45890	255265	1740	494230
Cheshire and Merseyside	256645	215445	191370	164050	188100	160850	124765	73805	1375025		Cheshire and Merseyside	147630	16110	7765	1800	6105	2865	6745	3335	1210	6145	5620	2715	2100	2165	110920	39070	1007945	4785	1375025
Cornwall and The Isles Of Scilly	51970	40115	35875	35385	45090	41760	36935	20160	307285		Cornwall and The Isles Of Scilly	24315	1155	620	105	285	95	325	160	100	415	865	640	255	490	18295	10530	247835	810	307285
Coventry and Warwickshire	106070	97355	78710	64885	66950	52755	44025	26700	537445		Coventry and Warwickshire	91635	12405	6095	1735	22590	6260	9345	2095	2305	2210	2925	1895	1150	2470	48720	28880	292540	2185	537445
Derby and Derbyshire	106585	80715	75410	67795	81435	66185	55020	31075	564225		Derby and Derbyshire	55000	6225	3025	390	7785	9185	3165	980	1805	1195	2565	1695	775	2745	71065	15170	380125	1325	564225
Devon	111050	98205	78740	73675	91545	84485	74270	44520	656485		Devon	74590	4075	2470	505	1615	330	1190	595	310	1460	1925	1365	710	840	45460	20010	497770	1270	656485
Dorset	69935	57295	50925	48395	57185	53980	49205	31080	418000		Dorset	51885	4175	1775	530	1730	255	985	350	290	1090	2210	1175	600	670	47430	21000	280850	1000	418000
Frimley	87840	63260	62960	59430	53755	39730	30800	19065	416840		Frimley	58215	11975	10680	975	20250	16765	4885	1565	1630	1670	3085	1980	950	1155	52875	60510	165940	1730	416840
Gloucestershire	65530	47655	45630	42345	49245	41715	35160	20930	348215		Gloucestershire	51795	3065	2025	565	3000	605	1480	700	950	790	1965	1015	620	1655	29855	13360	233805	970	348215
Greater Manchester	341440	295125	245730	197805	192155	149135	114550	64090	1600035		Greater Manchester	231195	31880	19210	17425	25035	87180	37725	8385	8430	10645	11585	5790	4810	7220	142710	45230	897255	8320	1600035
Hampshire and Isle Of Wight	180675	153865	132265	117965	131325	112065	95955	58820	982930		Hampshire and Isle Of Wight	128335	16470	7325	2445	8415	2670	5550	1825	1145	3005	3845	2280	1725	1665	149835	47540	596540	2320	982930
Herefordshire and Worcestershire	73720	53660	51640	48100	58650	51565	45075	26235	408645		Herefordshire and Worcestershire	68025	2870	1630	510	2295	2805	825	435	640	770	1020	1740	250	825	23710	19840	279195	1255	408645
Hertfordshire and West Essex	171675	116780	121510	114785	109985	82745	64790	42300	824570		Hertfordshire and West Essex	122585	18940	10910	3125	18390	8235	14445	3680	4765	3875	7035	3300	2285	3570	107920	63590	422155	5760	824570
Humber and North Yorkshire	162550	131410	115630	103435	128535	113445	93990	54955	903955		Humber and North Yorkshire	106065	8535	3090	1420	2530	1415	2735	1060	385	1850	2840	1675	1075	770	110625	42335	614085	1470	903955
Kent and Medway	207615	144080	140415	127615	134860	110215	93960	54235	1012990		Kent and Medway	123760	12765	10095	2310	12320	2070	15085	5060	2400	2580	7285	2970	2290	2400	139860	53490	613345	2905	1012990
Lancashire and South Cumbria	178065	139755	121070	106725	126440	108180	87565	50405	918205		Lancashire and South Cumbria	88000	6320	8330	2575	14905	36875	2205	1005	795	1695	2775	2015	895	1310	114560	27570	604300	2075	918205
Leicester, Leicestershire and Rutland	119510	103465	84435	74325	77215	62985	50245	28385	600565		Leicester, Leicestershire and Rutland	92965	11090	11290	3370	68665	6595	9465	2885	2580	1805	4390	2445	1305	2945	38305	26150	312575	1730	600565
Lincolnshire	73435	56725	50245	46800	59850	52895	45895	25690	411535		Lincolnshire	66140	2490	1200	175	1255	360	1070	325	300	665	1470	580	405	485	33275	19390	281310	640	411535
Mid and South Essex	131345	90060	91180	82650	86020	68145	59105	35010	643515		Mid and South Essex	92030	6840	4770	2640	7490	2535	13140	2320	2495	2095	3695	2250	2240	2275	53895	33395	407180	2235	643515
Norfolk and Waveney	94505	77505	67690	61935	76105	70270	64000	37835	549840		Norfolk and Waveney	67365	3395	2595	580	2215	415	2010	875	410	1375	2035	1245	905	810	37825	24770	399815	1205	549840
North Central London	159885	207425	165980	122960	100860	69735	46465	28030	901345		North Central London	225705	63670	25255	11495	18930	4835	43150	13760	21480	8165	12125	3715	3225	4655	133720	136400	163735	7325	901345
North East and North Cumbria	293085	252840	211650	184635	218810	196390	151415	86660	1595490		North East and North Cumbria	160295	19350	7270	5355	7040	9755	7140	2060	620	4370	4620	3095	1935	1070	150545	23395	1185250	2330	1595490
North East London	253085	256420	231900	158635	120545	82105	50155	29265	1182105		North East London	260705	53195	41495	94135	54685	51025	69210	22610	29215	8570	14530	4625	5180	6600	104780	133710	222555	5285	1182105
North West London	243910	314960	259755	188585	151025	107170	68885	40950	1375240		North West London	391550	100665	73105	7135	115185	26100	46500	16440	25850	9630	15060	5815	3570	4990	186095	143375	192690	11490	1375240
Northamptonshire	86535	61375	62290	54045	55275	42630	34420	18040	414610		Northamptonshire	53455	3495	2680	2220	6600	1515	8530	1930	2485	1105	2695	1100	1250	2195	41170	34975	245380	1825	414610
Nottingham and Nottinghamshire	120410	116495	87945	74605	81300	66085	53140	31120	631105		Nottingham and Nottinghamshire	110400	12565	4930	750	6345	8645	6885	2480	4085	2015	3925	1690	1110	4315	89100	20680	349900	1285	631105
Shropshire, Telford and Wrekin	49650	35850	33035	30755	38910	33525	28480	16425	266625		Shropshire, Telford and Wrekin	32950	1260	980	140	2355	1500	1815	380	380	535	1310	840	450	915	21840	7810	190450	720	266625
Somerset	55445	38000	36715	34225	43940	40040	35710	20970	305050		Somerset	38810	1785	930	185	615	90	470	210	130	350	695	420	230	245	56555	13305	189470	550	305050
South East London	195365	210460	197720	147790	125755	85515	54335	33645	1050590		South East London	207345	42435	20785	4780	15255	4370	73810	34675	37660	10695	15370	4350	5070	9060	171250	84485	299970	9215	1050590
South West London	171620	159180	154630	129525	105550	73460	51615	30885	876465		South West London	161920	49935	36190	3490	24185	14515	29865	18470	20575	8030	14655	4825	2810	5625	128020	93945	253165	6240	876465
South Yorkshire	147250	134280	106250	85865	97470	79470	62710	36510	749810		South Yorkshire	83325	17130	5510	1710	4305	17880	8715	3110	2535	2630	4095	2140	1285	2785	56520	23095	511725	1305	749810
Staffordshire and Stoke-on-trent	115330	86210	80390	69875	82355	69060	58295	34075	595590		Staffordshire and Stoke-on-trent	75015	5660	3830	835	4630	10580	3360	890	1185	1190	2895	1790	930	1900	65875	12745	400990	1295	595590
Suffolk and North East Essex	98845	73425	68255	63400	74075	64585	58830	34155	535575		Suffolk and North East Essex	77015	5960	2920	1170	2870	605	3055	1325	1185	1275	4565	1225	1105	2015	58050	24980	344800	1455	535575
Surrey Heartlands	115810	79330	77610	81070	77670	58910	49095	33645	573130		Surrey Heartlands	74915	15615	9600	1520	9755	5685	3925	1700	1230	3280	5560	3010	1100	1370	81745	43750	306245	3130	573130
Sussex	163880	134255	121570	115325	128795	109155	97210	61255	931430		Sussex	115100	8430	8425	1910	5905	2845	4650	1940	1165	2230	6090	2950	1760	1750	186475	50585	525745	3480	931430
West Yorkshire	277110	235840	193870	162550	164680	131180	101840	58970	1326035		West Yorkshire	191990	20605	15645	6560	22585	112685	17840	4405	5740	3880	7790	5435	2440	6075	111385	54360	733455	3160	1326035
Female-only G93.3
ICBxAge											ICBxEthnicity
Rows	<18	18 - 30	31 - 40	41 - 50	51 - 60	61 - 70	71 - 80	>80	Grand Total		Rows	Unknown	Any Other Ethnic Group	Asian or Asian British - Any other Asian background	Asian or Asian British - Bangladeshi	Asian or Asian British - Indian	Asian or Asian British - Pakistani	Black or Black British - African	Black or Black British - Any other Black background	Black or Black British - Caribbean	Chinese	Mixed - Any other mixed background	Mixed - White & Asian	Mixed - White & Black African	Mixed - White & Black Caribbean	Not Stated	White - Any other White background	White British	White Irish	Grand Total
Grand Total	785	8695	12500	15125	17710	13550	8495	2585	79445		Grand Total	1685	640	230	90	445	325	200	175	335	55	250	130	60	205	7305	2095	64860	370	79445
Bath and North East Somerset, Swindon and Wiltshire	30	480	415	445	515	330	200	60	2475		Bath and North East Somerset, Swindon and Wiltshire	105	15	0		0	0	0	0	0	0	0	0	0	0	180	35	2100	0	2475
Bedfordshire, Luton and Milton Keynes	10	120	215	220	225	200	90	35	1115		Bedfordshire, Luton and Milton Keynes	10	0	0	0	10	15	0	0	0	0	0	0	0	0	85	20	930	0	1115
Birmingham and Solihull	30	100	155	190	215	145	80	25	940		Birmingham and Solihull	30	10	10	0	20	40	0	0	25	0	0	0	0	15	120	15	615	10	940
Black Country	10	70	95	155	195	110	55	15	710		Black Country	10	0	0		30	0	0	0	15	0	0		0	0	55	30	535	0	710
Bristol, North Somerset and South Gloucestershire	20	435	455	385	430	345	220	60	2355		Bristol, North Somerset and South Gloucestershire	75	10	0	0	0	0	0	0	0	0	15	10	0	10	405	45	1735	15	2355
Buckinghamshire, Oxfordshire and Berkshire West	20	240	390	360	355	255	160	75	1860		Buckinghamshire, Oxfordshire and Berkshire West	10	20	0	0	0	10	0	0	0	0	0	0	0	0	245	65	1455	10	1860
Cambridgeshire and Peterborough	25	170	240	270	290	205	135	40	1380		Cambridgeshire and Peterborough	30	0	0	0	15	0	0	0	0	0	0	0	0	0	120	40	1130	0	1380
Cheshire and Merseyside	30	425	585	810	855	675	445	110	3940		Cheshire and Merseyside	45	15	0	0	0	0	0	0	0	0	0	0	0	0	245	40	3535	20	3940
Cornwall and The Isles Of Scilly	30	240	360	465	580	470	295	75	2510		Cornwall and The Isles Of Scilly	25	0			0		0	0			0	0	0	0	75	45	2335	10	2510
Coventry and Warwickshire	10	115	210	240	280	190	105	35	1180		Coventry and Warwickshire	20	10	0		25	0	0	0	0	0	0			0	90	30	985	0	1180
Derby and Derbyshire	20	155	265	335	415	265	165	45	1670		Derby and Derbyshire	30	0		0	10	0			0		0	0		0	145	10	1445	0	1670
Devon	45	350	445	585	675	550	355	95	3100		Devon	50	15	0		0			0			0	0	0	0	140	45	2820	10	3100
Dorset	15	185	255	275	305	305	205	65	1615		Dorset	25	0	0		0	0	0		0		0	0	0	0	155	55	1350	10	1615
Frimley	25	100	115	125	115	80	60	30	650		Frimley	0	10	0		0	10	0	0	0		0	0	0	0	55	140	400	0	650
Gloucestershire	10	215	195	215	230	180	110	30	1190		Gloucestershire	45	0	0				0		0	0	0	0		0	95	25	1010	0	1190
Greater Manchester	35	340	570	775	960	665	360	115	3820		Greater Manchester	45	20	10	10	10	45	20	10	10	0	10	0	0	10	225	65	3280	30	3820
Hampshire and Isle Of Wight	25	335	505	555	585	430	295	95	2825		Hampshire and Isle Of Wight	55	15	0	0	10		0	0	0	0	0	0	0	0	305	70	2335	0	2825
Herefordshire and Worcestershire	15	110	190	250	290	255	155	45	1315		Herefordshire and Worcestershire	65	0	0	0	0	0			0	0	0	0		0	70	20	1145	0	1315
Hertfordshire and West Essex	15	185	310	355	375	265	175	70	1755		Hertfordshire and West Essex	35	25	10	0	20	0	0	0	10	0	10	10	0	0	195	60	1350	10	1755
Humber and North Yorkshire	20	240	395	495	655	540	310	110	2765		Humber and North Yorkshire	70	10	0	0	0	0	0	0	0		0	0	0	0	255	75	2320	0	2765
Kent and Medway	15	255	365	385	425	330	220	85	2085		Kent and Medway	45	10	0	0	10		0		0		0	0	0	0	230	85	1675	10	2085
Lancashire and South Cumbria	20	190	390	540	800	595	375	125	3035		Lancashire and South Cumbria	20	0	10	0	10	20	0	0	0		0	0	0	0	275	50	2610	10	3035
Leicester, Leicestershire and Rutland	0	100	135	185	220	140	130	35	950		Leicester, Leicestershire and Rutland	15	0	0	0	30	0	0		0		0	0		0	65	20	795	0	950
Lincolnshire	0	110	185	245	305	255	175	50	1320		Lincolnshire	45	0			0		0	0	0			0		0	90	10	1165	0	1320
Mid and South Essex	10	165	295	355	360	295	200	60	1740		Mid and South Essex	55	10	0	0	0	0	0	0	0	0	0	0		0	150	40	1445	0	1740
Norfolk and Waveney	15	275	445	550	585	495	300	70	2740		Norfolk and Waveney	70	10	0		0		0		0	0	0	0	0	0	115	30	2485	0	2740
North Central London	10	145	160	245	285	245	160	50	1300		North Central London	25	80	20	10	25	10	25	20	40	0	20	0	0	10	195	160	620	30	1300
North East and North Cumbria	95	555	685	935	1140	905	565	160	5035		North East and North Cumbria	75	15	0	0	0	0				0	0	0	0	0	390	40	4480	10	5035
North East London	10	90	170	195	265	205	105	40	1085		North East London	30	35	10	25	35	25	20	20	30	0	10	0		10	125	65	630	10	1085
North West London	10	155	155	210	255	230	125	40	1180		North West London	30	65	35	0	65	15	15	10	25	0	10	0	0	10	190	130	550	20	1180
Northamptonshire	0	110	165	160	195	140	90	25	885		Northamptonshire	10	0	0		0	0	0	0	0		0		0	0	75	10	760	0	885
Nottingham and Nottinghamshire	0	160	320	325	480	310	195	35	1835		Nottingham and Nottinghamshire	60	20	0		10	15	0	0	15	0	0	0		10	220	20	1440	0	1835
Shropshire, Telford and Wrekin	10	95	145	235	255	210	145	35	1125		Shropshire, Telford and Wrekin	35	0			0			0			0	0	0	0	70	10	995	0	1125
Somerset	20	230	235	230	300	245	165	45	1475		Somerset	65	0					0	0			0	0			210	25	1155	0	1475
South East London	0	135	180	215	235	195	85	30	1080		South East London	40	30	0	0	15	0	30	20	35	0	10	0	0	10	190	60	610	15	1080
South West London	10	155	200	240	255	160	100	40	1160		South West London	25	60	25	0	15	0	10	20	25	0	10	0	0	0	165	115	665	10	1160
South Yorkshire	15	190	325	410	520	410	190	45	2105		South Yorkshire	25	15	0	0	0	25	0	10	15	0	0	0		0	130	30	1830	0	2105
Staffordshire and Stoke-on-trent	10	115	145	250	270	170	105	35	1105		Staffordshire and Stoke-on-trent	45	0	0		0	0	0	0	0	0				0	115	10	915	0	1105
Suffolk and North East Essex	25	235	375	415	480	355	255	70	2220		Suffolk and North East Essex	75	15	0	0	0		0	0	0		15	0	0	0	175	35	1880	10	2220
Surrey Heartlands	15	155	210	225	255	180	140	55	1235		Surrey Heartlands	25	25	0	0	0	0			0	0	0	0		0	160	60	925	0	1235
Sussex	25	260	460	510	600	505	375	130	2860		Sussex	30	15	0	0	0	0	0	0	0	0	20	0	0	0	500	90	2155	15	2860
West Yorkshire	20	190	400	555	685	490	310	90	2735		West Yorkshire	55	15	10	0	10	35	0	0	15		10	0	0	15	210	60	2265	15	2735

## Sheet: Male only
Male-only NHSDT participants
ICBxAge											ICBxEthnicity
Rows	<18	18 - 30	31 - 40	41 - 50	51 - 60	61 - 70	71 - 80	>80	Grand Total		Rows	Unknown	Any Other Ethnic Group	Asian or Asian British - Any other Asian background	Asian or Asian British - Bangladeshi	Asian or Asian British - Indian	Asian or Asian British - Pakistani	Black or Black British - African	Black or Black British - Any other Black background	Black or Black British - Caribbean	Chinese	Mixed - Any other mixed background	Mixed - White & Asian	Mixed - White & Black African	Mixed - White & Black Caribbean	Not Stated	White - Any other White background	White British	White Irish	Grand Total
Grand Total	6384425	5276495	4817795	4221590	4181410	3201750	2325505	1072540	31481510		Grand Total	7448040	640610	402730	188690	543375	554490	418680	180540	185590	90470	207395	96970	61525	103845	3788530	1354305	15115735	99990	31481510
Bath and North East Somerset, Swindon and Wiltshire	100640	75585	63995	61075	70075	56895	42990	20565	491815		Bath and North East Somerset, Swindon and Wiltshire	116325	6075	3605	715	4740	915	2180	1195	835	845	2485	1250	715	1050	42160	16735	288915	1075	491815
Bedfordshire, Luton and Milton Keynes	129970	91060	89700	81950	71760	50750	33975	15120	564280		Bedfordshire, Luton and Milton Keynes	142990	8230	11040	8805	12515	21390	12330	4215	5335	1240	5005	2655	1725	3270	71855	31220	217750	2720	564280
Birmingham and Solihull	190350	155015	131765	112820	97515	67265	42800	21360	818895		Birmingham and Solihull	207520	25420	17825	13760	30615	82935	19945	6340	18825	3885	6270	3500	2015	7240	98810	17835	252855	3300	818895
Black Country	149895	107220	95535	84135	85255	62695	43610	21600	649940		Black Country	136235	11330	9460	5325	46210	22940	10145	4210	11650	1270	3980	2405	1165	6865	62955	22750	289990	1070	649940
Bristol, North Somerset and South Gloucestershire	105610	104585	90420	72570	66665	48900	36825	17880	543455		Bristol, North Somerset and South Gloucestershire	139250	5310	2800	945	4020	3115	7060	1895	2715	1340	3495	2105	1490	3430	82575	19280	261140	1490	543455
Buckinghamshire, Oxfordshire and Berkshire West	207465	163700	148440	139785	132865	97970	70415	35270	995915		Buckinghamshire, Oxfordshire and Berkshire West	238490	15735	12980	1885	15465	16875	7250	3140	3500	3135	6915	4335	2010	3655	173915	46230	436950	3450	995915
Cambridgeshire and Peterborough	103720	91160	88495	72225	63760	47160	34890	16350	517760		Cambridgeshire and Peterborough	157775	6080	4480	1130	5220	8075	3235	1485	935	2160	3345	1720	1050	1210	54450	34430	229600	1365	517760
Cheshire and Merseyside	271175	220640	199555	172540	190535	157210	112135	49975	1373765		Cheshire and Merseyside	246840	16770	6285	1520	4840	2445	5380	3555	1040	4825	5455	2580	1890	1940	120970	29650	914150	3630	1373765
Cornwall and The Isles Of Scilly	54925	40585	35460	34435	42840	39565	33470	14385	295670		Cornwall and The Isles Of Scilly	37910	1020	325	115	250	75	230	155	105	220	815	575	305	390	21660	8815	222060	640	295670
Coventry and Warwickshire	111320	104175	85645	72710	71030	53395	39365	18755	556400		Coventry and Warwickshire	141635	13110	5930	1495	19495	5290	6930	2340	2075	1645	3145	1845	1070	2360	51175	23080	271695	2080	556400
Derby and Derbyshire	111375	84235	77460	70985	82615	65395	50115	21655	563830		Derby and Derbyshire	98615	6420	2915	320	6270	7620	2250	1165	1440	830	2550	1625	685	2400	79100	11070	337540	1020	563830
Devon	116880	99840	77940	72280	88070	80045	67240	31220	633515		Devon	113920	3720	1700	410	1195	315	905	645	260	910	1840	1260	665	725	54620	14305	435015	1115	633515
Dorset	73255	59255	52355	50845	57520	51440	43945	22170	410790		Dorset	80990	3180	1275	475	1220	240	710	445	265	570	2150	1005	585	625	55325	18000	242950	775	410790
Frimley	93145	64335	62180	62865	56480	39570	26965	13430	418970		Frimley	94545	11290	9310	750	16785	14645	3725	1655	1340	1000	2890	1915	885	1030	56425	43820	155685	1275	418970
Gloucestershire	67825	49280	44830	41745	48170	40505	31590	15145	339090		Gloucestershire	74425	2680	1285	485	2280	485	1030	680	820	440	1855	885	570	1445	35185	9165	204645	745	339090
Greater Manchester	359015	294375	260750	220015	209225	150240	102685	43320	1639630		Greater Manchester	362435	31875	19460	14485	20470	77685	30755	8960	7095	8230	11355	5365	4305	6150	160095	36095	827615	7195	1639630
Hampshire and Isle Of Wight	190390	157425	134890	122600	131930	109600	84980	40540	972350		Hampshire and Isle Of Wight	203995	15780	5580	1825	6550	2220	4090	1725	975	1975	3635	2110	1415	1345	156035	34530	526870	1685	972350
Herefordshire and Worcestershire	77875	55490	52045	49075	58340	49740	41215	19065	402850		Herefordshire and Worcestershire	96120	2715	1465	430	1810	2560	640	490	590	525	975	1530	275	815	26155	16220	248450	1090	402850
Hertfordshire and West Essex	180360	120275	117390	118855	113295	81650	56255	28215	816295		Hertfordshire and West Essex	200270	16800	9090	2580	13845	6975	10895	3515	3805	2485	6615	3065	1830	2940	106495	46820	373680	4585	816295
Humber and North Yorkshire	171040	131925	117760	107345	128585	111405	85950	38195	892205		Humber and North Yorkshire	169185	7575	2315	1140	1965	1110	1745	810	325	1140	2865	1445	940	735	129535	27600	540620	1155	892205
Kent and Medway	220140	147990	135675	127155	135015	105860	82470	37380	991680		Kent and Medway	196840	11565	7655	1820	9690	1650	10700	4550	1800	1645	6945	2830	2065	2040	146555	40120	540985	2230	991680
Lancashire and South Cumbria	186945	147435	124800	112475	130090	107425	80850	35170	925195		Lancashire and South Cumbria	150350	6200	8300	2050	12470	30715	1870	1205	795	1230	2715	2025	855	1220	129450	22650	549225	1870	925195
Leicester, Leicestershire and Rutland	127225	113980	89265	78335	78445	62200	45770	20150	615365		Leicester, Leicestershire and Rutland	153900	14360	11545	2565	55970	5310	6890	3515	2125	1405	4465	2265	1115	2205	44490	20035	281865	1340	615365
Lincolnshire	76960	59165	51600	47100	58390	51310	42285	19130	405940		Lincolnshire	96005	2500	875	180	985	330	775	330	320	510	1490	610	385	430	34210	15025	250460	520	405940
Mid and South Essex	137980	92515	88065	83645	87430	66060	51250	23530	630475		Mid and South Essex	147975	6215	3550	2060	5495	2120	9400	2295	1965	1225	3675	1905	1835	1800	55255	26615	355425	1660	630475
Norfolk and Waveney	99200	79925	70720	64075	75670	66665	58265	27985	542510		Norfolk and Waveney	107000	3140	1610	550	1665	425	1515	890	370	885	1955	1135	840	685	40545	19615	358775	910	542510
North Central London	166900	181435	177805	139775	107430	67335	38455	18385	897520		North Central London	312395	58140	22770	9020	14645	4160	33565	12900	15500	5165	10745	3240	2625	3615	124645	108680	149415	6300	897520
North East and North Cumbria	308940	264030	226030	192315	219490	191375	137635	58885	1598705		North East and North Cumbria	275795	18140	7380	4580	6010	8220	5335	2235	600	3415	4630	3110	1680	985	161290	18945	1074130	2225	1598705
North East London	264385	256010	264420	193365	134540	82600	41490	19370	1256180		North East London	423230	48205	41265	81690	46800	46570	55315	20360	21315	5650	13170	4210	4430	5600	116180	107990	209455	4750	1256180
North West London	256500	311345	301950	238320	173555	107405	59815	28520	1477405		North West London	600730	90675	66825	5600	91625	22545	35925	16120	18835	5990	13685	5220	3005	3855	188495	109990	187550	10730	1477405
Northamptonshire	90980	62960	63925	58055	57905	41375	30555	13025	418790		Northamptonshire	94790	3480	2210	1715	5130	1370	6265	1970	2000	825	2680	975	1100	1960	46375	26735	217660	1555	418790
Nottingham and Nottinghamshire	126565	116910	94670	78775	83670	64140	48010	21185	633925		Nottingham and Nottinghamshire	163785	11955	4785	580	4750	6800	5260	2600	3345	1500	4120	1525	1015	3490	93580	15270	308440	1120	633925
Shropshire, Telford and Wrekin	52240	37050	33270	31040	38445	32590	25930	11810	262375		Shropshire, Telford and Wrekin	50710	1155	910	145	1950	1280	1360	450	390	355	1340	735	405	845	21880	6295	171565	605	262375
Somerset	57875	39495	36980	34530	43265	38310	32440	15065	297965		Somerset	59895	1120	520	155	380	90	275	190	100	195	675	350	205	250	60860	9505	162765	435	297965
South East London	203570	188885	202930	162105	133825	83565	45415	21490	1041790		South East London	293485	38305	18510	3930	11710	3800	58330	31950	26915	7105	13235	3770	4275	6895	168695	69570	274465	6845	1041790
South West London	179275	144985	157790	149125	115155	71135	43755	20255	881470		South West London	257425	45230	32765	2685	18625	11720	22660	16475	14230	4985	13390	4275	2415	4490	127395	70325	227840	4545	881470
South Yorkshire	154645	143210	113030	92810	100855	78420	56375	25125	764470		South Yorkshire	145900	16675	5755	1405	3610	15555	6705	3185	2250	2100	4260	2185	1185	2420	70360	17600	462200	1120	764470
Staffordshire and Stoke-on-trent	120625	89130	83540	73530	84880	68240	53190	23925	597060		Staffordshire and Stoke-on-trent	121855	4620	3395	700	3985	9350	2675	1065	1065	870	3350	1810	860	1940	63035	9510	365915	1055	597060
Suffolk and North East Essex	103635	77270	69495	65645	73515	61770	52560	24980	528865		Suffolk and North East Essex	123225	5575	2035	980	2090	505	2045	1360	975	825	4860	1200	995	1765	54900	19340	304940	1245	528865
Surrey Heartlands	121045	80760	75900	83315	80650	58345	42910	22305	565235		Surrey Heartlands	121095	14725	7380	1105	6780	4385	2765	1660	855	1795	4995	2770	995	1245	88355	31195	271105	2030	565235
Sussex	172770	135220	124515	118010	130280	104755	83970	41025	910540		Sussex	186900	7605	6760	1555	4380	2170	3500	1955	1025	1375	5650	2465	1610	1445	189235	37225	453025	2655	910540
West Yorkshire	289810	236635	204810	177225	172380	129475	90675	39625	1340630		West Yorkshire	305285	19915	16790	5035	18860	97515	14110	4675	4875	2755	7730	5195	2035	5040	123260	44415	660355	2790	1340630
Male-only G93.3
ICBxAge											ICBxEthnicity
Rows	<18	18 - 30	31 - 40	41 - 50	51 - 60	61 - 70	71 - 80	>80	Grand Total		Rows	Unknown	Any Other Ethnic Group	Asian or Asian British - Any other Asian background	Asian or Asian British - Bangladeshi	Asian or Asian British - Indian	Asian or Asian British - Pakistani	Black or Black British - African	Black or Black British - Any other Black background	Black or Black British - Caribbean	Chinese	Mixed - Any other mixed background	Mixed - White & Asian	Mixed - White & Black African	Mixed - White & Black Caribbean	Not Stated	White - Any other White background	White British	White Irish	Grand Total
Grand Total	485	2285	2050	2740	4380	4420	3310	920	20590		Grand Total	595	180	70	30	135	110	45	30	45	10	55	25	10	45	2220	455	16445	90	20590
Bath and North East Somerset, Swindon and Wiltshire	10	130	65	85	125	125	60	15	615		Bath and North East Somerset, Swindon and Wiltshire	40	0			0	0		0			0	0		0	50	0	505	0	615
Bedfordshire, Luton and Milton Keynes	10	25	30	40	50	55	45	10	265		Bedfordshire, Luton and Milton Keynes	0	0	0	0	0	0		0	0		0			0	20	0	215	0	265
Birmingham and Solihull	25	25	25	40	60	55	25	10	265		Birmingham and Solihull	0	0	0	0	10	15	0	0	0		0	0		0	30	0	170	0	265
Black Country	0	15	15	35	55	45	25	10	205		Black Country	0	0		0	15			0	0		0				15	0	155		205
Bristol, North Somerset and South Gloucestershire	10	130	65	80	95	110	80	30	595		Bristol, North Somerset and South Gloucestershire	30	0	0	0	0	0	0		0	0		0		0	110	10	430	0	595
Buckinghamshire, Oxfordshire and Berkshire West	10	70	70	55	90	75	60	15	445		Buckinghamshire, Oxfordshire and Berkshire West	0	0	0	0	0	0					0	0	0		70	10	340	0	445
Cambridgeshire and Peterborough	20	50	55	55	90	70	45	10	400		Cambridgeshire and Peterborough	10	0	0		0	0		0	0	0	0	0	0	0	35	15	315	0	400
Cheshire and Merseyside	25	105	95	145	205	210	175	50	1005		Cheshire and Merseyside	20	0	0					0		0	0				70	10	895	0	1005
Cornwall and The Isles Of Scilly	15	50	55	80	145	150	105	25	625		Cornwall and The Isles Of Scilly	0	0						0				0	0	0	25	0	580	0	625
Coventry and Warwickshire	0	35	25	40	55	55	35	15	270		Coventry and Warwickshire	0	0			0	0				0				0	30	10	220		270
Derby and Derbyshire	10	45	35	45	110	95	65	15	420		Derby and Derbyshire	15	0		0	0	0			0			0		0	60	0	335		420
Devon	35	95	80	95	175	185	120	45	830		Devon	20	0			0				0		0			0	55	0	735	0	830
Dorset	0	35	35	55	75	100	80	25	415		Dorset	15										0	0			65	15	320	0	415
Frimley	0	40	25	15	30	25	15	0	165		Frimley	0	0	0	0	0	0					0				15	30	110	0	165
Gloucestershire	10	65	25	30	55	50	50	15	310		Gloucestershire	15	0			0					0					40	0	245	0	310
Greater Manchester	30	80	90	170	220	220	140	35	995		Greater Manchester	10	10	0	0	0	20	0	0	0		0	0	0	0	55	15	845	0	995
Hampshire and Isle Of Wight	15	75	80	95	170	155	110	35	730		Hampshire and Isle Of Wight	15	0	0				0		0		0				105	15	590		730
Herefordshire and Worcestershire	0	40	30	35	75	80	70	25	360		Herefordshire and Worcestershire	20	0		0	0				0			0			30	0	290	0	360
Hertfordshire and West Essex	10	55	50	60	75	85	60	20	415		Hertfordshire and West Essex	15	0	0		10	0	0		0		0				45	10	320	0	415
Humber and North Yorkshire	0	60	55	90	145	165	125	25	665		Humber and North Yorkshire	20	0					0				0			0	60	10	570		665
Kent and Medway	10	75	50	80	120	105	95	20	545		Kent and Medway	15	0	0					0	0		0				80	15	430	0	545
Lancashire and South Cumbria	20	65	70	115	165	175	175	50	830		Lancashire and South Cumbria	10	0	0		0	0	0							0	95	0	695	0	830
Leicester, Leicestershire and Rutland	0	25	20	40	55	55	45	10	255		Leicester, Leicestershire and Rutland	0	0	0		0	0		0							15	0	215	0	255
Lincolnshire	0	25	35	40	85	100	65	20	370		Lincolnshire	20	0			0						0			0	25	0	320	0	370
Mid and South Essex	0	25	40	55	90	90	65	25	390		Mid and South Essex	10	0	0		0		0	0	0	0		0			35	10	325		390
Norfolk and Waveney	0	40	65	110	150	170	135	40	715		Norfolk and Waveney	25		0	0							0	0		0	45	10	630	0	715
North Central London	10	35	60	40	65	65	40	15	330		North Central London	10	20	0	0	0	0	0	0	0	0	0	0	0	0	55	40	160	0	330
North East and North Cumbria	60	160	115	160	270	300	215	50	1340		North East and North Cumbria	25	0	0	0	0	0							0		105	0	1185	0	1340
North East London	0	35	45	45	65	50	50	10	300		North East London	10	10	0	0	10	0	10	0			0	0	0	0	30	20	180	0	300
North West London	0	55	50	45	85	80	40	20	385		North West London	10	25	10	0	25	0	0	0	0	0	0	0			70	25	185	10	385
Northamptonshire	0	25	20	35	45	50	35	10	220		Northamptonshire	0	0				0	0	0			0				35	0	170	0	220
Nottingham and Nottinghamshire	0	30	50	55	110	120	80	25	470		Nottingham and Nottinghamshire	15	0				0	0		0			0		0	65	0	365	0	470
Shropshire, Telford and Wrekin	0	30	30	30	70	70	55	10	300		Shropshire, Telford and Wrekin	0	0	0		0							0		0	25	0	260		300
Somerset	10	75	35	35	80	75	70	15	400		Somerset	20										0	0			95	10	270	0	400
South East London	0	40	35	45	60	60	35	10	290		South East London	15	15		0	0	0	0	0	10			0		0	50	15	180	0	290
South West London	10	45	30	50	70	55	50	10	320		South West London	0	25	0	0	0	0	0	0	0	0	0			0	45	25	190	0	320
South Yorkshire	0	35	40	75	135	125	90	25	530		South Yorkshire	10	0	0		0	0	0		0		0	0			45	10	455	0	530
Staffordshire and Stoke-on-trent	0	20	15	25	70	65	50	15	265		Staffordshire and Stoke-on-trent	10	0							0			0		0	20	0	225	0	265
Suffolk and North East Essex	15	60	65	70	135	125	110	25	605		Suffolk and North East Essex	25	0				0					0			0	45	15	505	0	605
Surrey Heartlands	10	40	30	50	70	60	40	25	325		Surrey Heartlands	15	0	0		0										45	10	250	0	325
Sussex	10	90	75	80	140	145	140	40	715		Sussex	15	0			0	0					0		0	0	150	15	520	0	715
West Yorkshire	15	35	70	105	145	165	125	25	685		West Yorkshire	20	0	0		0	15	0		0	0	0			0	65	20	545	0	685

## Sheet: 0-40y
Female-only(0-40years):
Female-only NHSDT participants (0-40years):
Rows	Unknown	Any Other Ethnic Group	Asian or Asian British - Any other Asian background	Asian or Asian British - Bangladeshi	Asian or Asian British - Indian	Asian or Asian British - Pakistani	Black or Black British - African	Black or Black British - Any other Black background	Black or Black British - Caribbean	Chinese	Mixed - Any other mixed background	Mixed - White & Asian	Mixed - White & Black African	Mixed - White & Black Caribbean	Not Stated	White - Any other White background	White British	White Irish	Grand Total
Grand Total	3029510	410810	269480	159655	378850	435495	345235	111265	109900	67330	171345	83825	53020	97980	1546690	1070460	7520745	42330	15903930
Bath and North East Somerset, Swindon and Wiltshire	45135	3185	2860	535	4270	690	1990	705	450	695	1980	1055	625	905	15760	13230	143390	460	237910
Bedfordshire, Luton and Milton Keynes	52750	5825	6685	8410	9715	17965	10650	2425	3030	815	4370	2335	1430	3250	25800	28540	113540	1015	298545
Birmingham and Solihull	93410	18815	10640	11730	18040	60785	16750	3950	10395	2740	5485	2810	1720	6350	50700	14835	120670	875	450700
Black Country	53000	8520	5730	4640	28700	18255	8715	2535	7255	875	3475	2195	1030	6590	24905	15700	146850	460	339415
Bristol, North Somerset and South Gloucestershire	62755	4045	2410	815	3615	2580	6135	1145	1460	1085	3025	1840	1240	3090	30965	17065	147110	855	291230
Buckinghamshire, Oxfordshire and Berkshire West	97415	9550	9490	1590	13140	14430	6450	1875	1975	2500	5965	3680	1715	3355	69130	37365	218830	1630	500090
Cambridgeshire and Peterborough	59030	3860	3670	995	4270	6515	3205	895	535	1760	2880	1540	910	1075	20850	30195	115950	705	258840
Cheshire and Merseyside	89110	10765	5075	1265	3785	2000	4420	2075	605	3005	4255	2170	1670	1695	53545	23880	451850	2290	663460
Cornwall and The Isles Of Scilly	12120	545	280	75	150	70	180	75	35	185	625	480	200	375	6325	5390	100615	235	127960
Coventry and Warwickshire	64810	8345	4025	1190	12315	4205	6700	1380	1110	1200	2380	1580	850	2015	20155	19205	130070	605	282135
Derby and Derbyshire	30830	4055	1965	275	4070	6130	2165	555	710	520	2130	1475	655	2330	26995	10205	167285	370	262710
Devon	41645	2180	1435	365	1040	245	800	385	145	720	1500	1055	555	650	17825	11435	205645	365	287995
Dorset	28815	2485	980	385	1080	175	630	210	105	380	1670	950	465	540	16130	10550	112345	260	178155
Frimley	38285	6250	5925	675	11365	10975	2935	955	705	690	2400	1450	650	865	26085	25160	78200	505	214060
Gloucestershire	24135	1665	1200	400	1755	415	1000	440	375	325	1670	825	515	1365	10345	8275	103820	285	158815
Greater Manchester	165805	21510	13375	12090	15125	59935	25850	5400	4010	5700	9460	4835	3610	5755	81735	29145	416630	2325	882300
Hampshire and Isle Of Wight	77130	7315	4580	1650	5180	1940	3705	1210	595	1445	2780	1795	1305	1350	67495	28020	258535	775	466805
Herefordshire and Worcestershire	34905	1530	950	375	1345	1885	545	275	285	325	770	885	205	670	8665	11525	113555	330	179020
Hertfordshire and West Essex	71310	10840	6240	2115	10390	5585	8705	2155	2200	1640	5585	2550	1560	2795	47385	39205	187655	2055	409965
Humber and North Yorkshire	57180	5390	1975	1005	1445	1010	2010	565	200	945	2245	1305	855	605	35325	25200	271825	495	409595
Kent and Medway	70360	7340	6205	1650	6970	1410	10050	3250	1250	1200	5685	2380	1790	1960	53365	31035	285105	1110	492110
Lancashire and South Cumbria	54050	3930	5630	1750	9145	25655	1390	620	335	855	2030	1615	675	995	47140	14795	267580	690	438895
Leicester, Leicestershire and Rutland	60600	7115	7285	2260	36705	4425	6385	2010	1085	890	3515	2095	990	2360	17025	15480	136625	560	307410
Lincolnshire	33880	1415	735	120	720	240	725	205	125	290	1145	470	315	385	11545	13335	114535	220	180400
Mid and South Essex	50415	3660	2830	1945	4650	1845	8210	1435	1205	900	2915	1715	1655	1900	20760	20650	185045	845	312585
Norfolk and Waveney	34690	1985	1390	420	1430	280	1355	560	175	695	1645	950	730	635	17355	14990	160045	355	239695
North Central London	171630	35325	14035	7345	8610	2980	25915	8440	9525	3950	9095	2755	2240	3545	67985	80940	76625	2355	533295
North East and North Cumbria	95695	13725	5070	3930	4455	6680	5370	1480	360	2465	3925	2640	1615	860	57045	15700	535350	1220	757580
North East London	198660	31910	25350	67270	33135	34755	41980	12845	13020	4865	11655	3830	3575	5070	55935	91375	103885	2295	741405
North West London	288655	57425	42805	4690	61120	16355	28305	9640	10875	4775	11515	4360	2490	3675	94235	86380	87730	3600	818630
Northamptonshire	33280	2135	1595	1605	3785	1050	5740	1140	1120	490	2205	905	970	1810	13930	25200	112790	450	210205
Nottingham and Nottinghamshire	66390	8740	3440	545	3880	5835	5050	1560	1930	1075	3330	1440	885	3675	42775	14685	159175	445	324850
Shropshire, Telford and Wrekin	17015	800	540	110	1380	1090	1040	240	175	220	985	675	365	760	7380	4980	80535	240	118530
Somerset	18630	1015	520	130	440	65	315	120	70	135	535	340	195	180	22710	6400	78170	185	130160
South East London	150235	24365	13140	3230	8790	2910	43555	19960	17460	5775	12090	3450	3715	6775	86310	52835	145030	3925	603545
South West London	112895	26145	20270	2250	12720	9310	17410	10250	9115	3855	11120	3760	2140	4475	61940	54495	121060	2220	485430
South Yorkshire	54835	12535	3840	1240	2890	12275	6265	2035	1065	1555	3365	1755	1045	2375	27650	16115	236425	510	387775
Staffordshire and Stoke-on-trent	41870	3995	2680	620	2870	7840	2455	590	565	615	2255	1515	735	1615	25120	9260	176795	530	281930
Suffolk and North East Essex	40780	3355	1845	810	1860	450	2055	745	560	520	2645	1010	940	1750	20345	14550	145850	450	240525
Surrey Heartlands	43260	7950	5320	1055	5765	3830	2385	985	590	1490	4455	2420	880	1085	31380	24335	134535	1030	272750
Sussex	68345	4835	4815	1380	3670	1975	2975	1125	535	1025	4505	2225	1345	1395	61165	28060	229205	1125	419700
West Yorkshire	123770	14450	10645	4715	13075	78430	12760	2850	2595	2145	6065	4715	1960	5075	47475	30750	344275	1075	706820
Female-only G93.3 (0-40 years):
Rows	Unknown	Any Other Ethnic Group	Asian or Asian British - Any other Asian background	Asian or Asian British - Bangladeshi	Asian or Asian British - Indian	Asian or Asian British - Pakistani	Black or Black British - African	Black or Black British - Any other Black background	Black or Black British - Caribbean	Chinese	Mixed - Any other mixed background	Mixed - White & Asian	Mixed - White & Black African	Mixed - White & Black Caribbean	Not Stated	White - Any other White background	White British	White Irish	Grand Total
Grand Total	530	195	75	30	75	110	55	50	65	15	100	55	30	105	2000	535	17895	65	21975
Bath and North East Somerset, Swindon and Wiltshire	40	0				0	0				0		0	0	55	10	805	0	925
Bedfordshire, Luton and Milton Keynes	0	0	0		0	10	0		0	0	0	0	0	0	30	0	280		345
Birmingham and Solihull	10	0	0	0	0	15	0	0	0		0	0		0	35	0	180		285
Black Country	0				0	0		0	0		0		0	0	15	0	130		180
Bristol, North Somerset and South Gloucestershire	30	0	0		0	0		0			10	0	0	0	160	20	660	0	910
Buckinghamshire, Oxfordshire and Berkshire West	0	10	0	0	0	0	0	0	0		0	0	0	0	90	25	495	0	650
Cambridgeshire and Peterborough	10	0	0		0	0			0	0	0	0	0	0	35	15	355		435
Cheshire and Merseyside	20	0	0	0	0		0	0	0	0	0	0		0	65	10	920	0	1040
Cornwall and The Isles Of Scilly	0										0	0	0	0	20	15	575	0	625
Coventry and Warwickshire	10	0	0		0					0	0			0	30	10	275	0	335
Derby and Derbyshire	0			0	0						0			0	35	0	390		440
Devon	15	0	0					0			0	0	0	0	40	10	760	0	835
Dorset	0					0	0		0				0	0	35	10	400	0	460
Frimley	0	0	0		0	0	0	0			0	0	0	0	20	45	150		235
Gloucestershire	15	0									0	0		0	25	10	355		420
Greater Manchester	15	0	0	0	0	10	0	0	0	0	0	0	0	0	70	15	790	0	940
Hampshire and Isle Of Wight	25	0		0	0			0		0	0	0		0	95	15	710	0	865
Herefordshire and Worcestershire	15	0									0			0	20	0	275		315
Hertfordshire and West Essex	15	0	0	0	0		0	0	0	0	0	0	0	0	65	15	390	0	510
Humber and North Yorkshire	15	0	0	0			0				0	0	0	0	60	20	550	0	655
Kent and Medway	10	0	0		0		0		0		0		0	0	60	25	525	0	640
Lancashire and South Cumbria	0	0	0		0	0	0				0	0		0	40	10	525		600
Leicester, Leicestershire and Rutland	0	0			0	0	0					0		0	15	0	200	0	240
Lincolnshire	15				0		0	0	0			0		0	20	0	255		295
Mid and South Essex	20	0	0	0		0			0		0	0		0	45	15	375		470
Norfolk and Waveney	15	0					0		0			0	0	0	35	10	670	0	740
North Central London	15	15	10	0	0	0	0	0	0	0	10	0	0	0	45	25	160	0	315
North East and North Cumbria	15	0		0						0	0		0	0	90	10	1200	0	1330
North East London	10	15	0	10	0	10	0	0	0	0	0	0		0	30	20	150	0	270
North West London	15	20	10	0	10	0	0	0	0		0	0		0	55	30	160	0	320
Northamptonshire	0	0				0		0	0						15	0	240	0	275
Nottingham and Nottinghamshire	15	0	0		0	0	0	0	0		0	0		0	40	0	390	0	485
Shropshire, Telford and Wrekin	10	0											0	0	15	0	220		245
Somerset	25	0									0				60	0	390	0	485
South East London	20	10	0		0	0	0	0	10		0		0	0	50	10	190	0	315
South West London	10	10	0		0	0	0	0	0	0	0			0	55	25	230	0	365
South Yorkshire	0	0				10		0	0		0	0		0	30	10	450	0	530
Staffordshire and Stoke-on-trent	10	0	0				0	0	0					0	25	0	225		275
Suffolk and North East Essex	25	0	0					0	0		0	0	0	0	45	10	540	0	640
Surrey Heartlands	0	10	0		0				0	0	0	0			50	15	290	0	380
Sussex	10	0	0		0		0	0	0		0	0	0	0	115	20	575	0	740
West Yorkshire	15	0	0	0	0	15		0	0		0	0		0	45	10	495	0	610
Male-only (0-40years):
Male-only NHSDT participants (0-40years):
Rows	Unknown	Any Other Ethnic Group	Asian or Asian British - Any other Asian background	Asian or Asian British - Bangladeshi	Asian or Asian British - Indian	Asian or Asian British - Pakistani	Black or Black British - African	Black or Black British - Any other Black background	Black or Black British - Caribbean	Chinese	Mixed - Any other mixed background	Mixed - White & Asian	Mixed - White & Black African	Mixed - White & Black Caribbean	Not Stated	White - Any other White background	White British	White Irish	Grand Total
Grand Total	4312565	382315	249470	133735	315785	393620	285970	111335	95265	52895	168340	80985	49270	88020	1665480	844565	7213620	35475	16478715
Bath and North East Somerset, Swindon and Wiltshire	59185	2825	2170	475	3040	610	1545	695	420	490	2005	1035	600	900	16395	10420	137040	370	240215
Bedfordshire, Luton and Milton Keynes	85320	5145	6620	6530	7605	15510	8610	2500	2620	630	4285	2310	1455	2880	29900	21135	106755	910	310725
Birmingham and Solihull	130905	18010	11625	9945	17130	58945	14730	3935	9865	2445	5260	2965	1470	5855	51740	12025	119545	740	477130
Black Country	80250	8015	5900	3890	25815	16815	7090	2540	6395	765	3285	2095	915	6055	27055	13665	141695	405	352645
Bristol, North Somerset and South Gloucestershire	83600	3600	1990	630	2765	2250	5300	1205	1425	865	3020	1835	1245	2960	31755	13370	142165	630	300615
Buckinghamshire, Oxfordshire and Berkshire West	137545	8835	8250	1295	10040	12435	5125	1800	1775	1965	5930	3730	1670	3195	71575	29905	213140	1405	519610
Cambridgeshire and Peterborough	96185	3710	3075	810	3395	5925	2330	930	490	1410	2765	1470	895	1035	24480	23560	110380	535	283375
Cheshire and Merseyside	138345	10730	4125	1030	2920	1715	3345	2145	475	2620	4200	2110	1535	1540	59020	17730	436210	1575	691370
Cornwall and The Isles Of Scilly	17865	500	205	60	125	45	100	75	35	115	645	480	255	310	7905	4970	97095	190	130970
Coventry and Warwickshire	90315	8540	3955	1075	11125	3765	5110	1535	1010	1085	2555	1570	800	1950	21630	15455	129060	605	301140
Derby and Derbyshire	51785	4070	1760	230	3465	5490	1565	615	620	445	2080	1490	580	2160	29670	7570	159145	335	273075
Devon	59050	2015	1205	265	800	235	625	385	115	535	1465	1005	545	610	22720	8705	194015	365	294660
Dorset	41290	1905	805	310	775	165	490	255	100	300	1750	815	495	515	18900	9805	105950	235	184865
Frimley	53210	5930	5330	500	9630	9745	2505	985	640	535	2355	1475	640	820	27325	20895	76710	425	219660
Gloucestershire	34390	1595	885	325	1320	335	715	420	370	225	1655	745	485	1260	13075	5905	98010	225	161935
Greater Manchester	227175	20270	12890	10270	12455	54180	21335	5595	3550	4710	9295	4545	3380	5140	89210	23405	404725	2015	914140
Hampshire and Isle Of Wight	112300	6945	3765	1255	4200	1635	2870	1025	515	1180	2845	1770	1130	1175	71155	21750	246620	570	482700
Herefordshire and Worcestershire	44775	1405	935	300	1130	1830	420	265	275	290	770	880	235	690	10380	9915	110590	320	185410
Hertfordshire and West Essex	102135	9630	5390	1735	8250	4720	7385	2035	1910	1290	5500	2525	1430	2475	51165	29875	178830	1740	418025
Humber and North Yorkshire	85295	4650	1525	830	1175	770	1290	505	145	660	2310	1145	800	605	47410	16945	254235	425	420725
Kent and Medway	105230	6990	4865	1305	5695	1170	7780	2875	1050	950	5580	2370	1725	1760	62325	24850	266420	860	503805
Lancashire and South Cumbria	83735	3645	5695	1425	7625	22395	1145	665	315	680	2030	1665	640	955	56745	12220	256990	605	459180
Leicester, Leicestershire and Rutland	95300	8750	6925	1820	31595	3660	5205	2275	945	820	3690	1995	930	1920	20620	12085	131465	465	330465
Lincolnshire	49035	1500	555	110	575	220	525	205	150	260	1170	490	320	350	13210	10340	108535	175	187725
Mid and South Essex	73210	3455	2290	1530	3490	1485	6590	1450	1075	660	2985	1585	1465	1555	23735	16080	175225	700	318560
Norfolk and Waveney	53615	1885	1060	360	1005	285	1060	535	155	510	1650	960	685	545	19440	12525	153270	305	249850
North Central London	206175	33035	13175	6150	7545	2725	22625	8140	8180	2865	8570	2610	1990	2955	58740	65025	73565	2075	526140
North East and North Cumbria	155735	12470	5170	3385	3840	5935	3930	1485	295	2210	3880	2655	1470	830	64270	12795	517545	1105	798995
North East London	291345	27825	24605	57980	28030	32030	36465	12390	10925	3420	10855	3550	3245	4585	60105	71820	103590	2040	784815
North West London	389780	52145	39405	3890	49630	14495	24690	9900	9355	3445	10965	4070	2205	3020	91450	67530	90395	3430	869795
Northamptonshire	54175	2175	1365	1235	2860	960	4475	1200	980	445	2245	815	880	1670	17445	18750	105765	430	217865
Nottingham and Nottinghamshire	91840	8665	3375	420	3145	5050	4075	1635	1780	990	3500	1340	855	3160	45795	11085	151010	430	338145
Shropshire, Telford and Wrekin	24680	755	540	100	1165	975	915	260	190	195	1065	630	325	745	7490	4110	78205	210	122560
Somerset	28395	615	345	90	255	65	190	100	50	105	545	300	185	205	24855	5035	72870	155	134350
South East London	182305	22220	11725	2700	6830	2520	36250	20345	14485	4205	10995	3180	3475	5700	80735	43375	141520	2825	595385
South West London	143625	23850	18995	1820	10730	7860	14800	9820	7490	2800	10900	3565	1985	3885	58585	42975	116635	1740	482045
South Yorkshire	89785	11795	3890	975	2380	11135	4845	2175	995	1375	3550	1785	945	2135	33070	12135	227485	435	410885
Staffordshire and Stoke-on-trent	64085	3090	2315	505	2610	7270	2005	665	505	510	2545	1475	685	1725	26050	6685	170110	455	293295
Suffolk and North East Essex	61415	3305	1335	690	1335	365	1470	755	445	445	2905	1015	880	1550	22605	11505	137970	395	250400
Surrey Heartlands	58975	7855	4445	775	4325	3155	1925	950	460	985	4245	2415	855	1070	34405	19035	131075	765	277705
Sussex	98830	4375	4115	1065	2750	1560	2320	1100	480	805	4420	2005	1320	1220	67765	21985	215430	955	432505
West Yorkshire	180390	13600	10890	3645	11200	71190	10205	2960	2225	1650	6065	4510	1645	4355	53580	25620	326630	895	731250
Male-only G93.3 (0-40years):
Rows	Unknown	Any Other Ethnic Group	Asian or Asian British - Any other Asian background	Asian or Asian British - Bangladeshi	Asian or Asian British - Indian	Asian or Asian British - Pakistani	Black or Black British - African	Black or Black British - Any other Black background	Black or Black British - Caribbean	Chinese	Mixed - Any other mixed background	Mixed - White & Asian	Mixed - White & Black African	Mixed - White & Black Caribbean	Not Stated	White - Any other White background	White British	White Irish	Grand Total
Grand Total	180	45	20	10	40	40	15	10	15	0	30	10	0	25	540	110	3705	10	4820
Bath and North East Somerset, Swindon and Wiltshire	10	0				0					0				15	0	175		205
Bedfordshire, Luton and Milton Keynes	0	0			0			0			0			0	0	0	50		60
Birmingham and Solihull	0			0	0	10		0	0		0			0	0	0	45	0	75
Black Country	0			0	0										0	0	25		35
Bristol, North Somerset and South Gloucestershire	20	0	0	0	0	0	0							0	35	0	145		205
Buckinghamshire, Oxfordshire and Berkshire West	0	0		0		0					0	0			25	0	110		150
Cambridgeshire and Peterborough	0	0			0	0		0		0	0		0	0	10	0	95		125
Cheshire and Merseyside	0	0	0					0			0				15	0	200		225
Cornwall and The Isles Of Scilly	0													0	0		110		120
Coventry and Warwickshire					0					0				0	10		50		65
Derby and Derbyshire	0			0										0	10	0	70		85
Devon	0	0									0			0	10	0	180	0	205
Dorset	0											0			10	0	55		75
Frimley	0	0	0								0				10	10	45		70
Gloucestershire	10	0													15		75		105
Greater Manchester	0	0			0	10	0				0	0	0		10	0	165	0	205
Hampshire and Isle Of Wight	10	0									0				20	0	135		170
Herefordshire and Worcestershire	0	0													0	0	55		75
Hertfordshire and West Essex	0	0	0		0	0	0		0						15	0	80	0	110
Humber and North Yorkshire	0						0				0				10		100		115
Kent and Medway	0							0	0		0				30	0	90		135
Lancashire and South Cumbria	0	0			0	0								0	15	0	125		155
Leicester, Leicestershire and Rutland	0	0	0		0			0							0		40		50
Lincolnshire	0										0			0	0		55		65
Mid and South Essex	0						0	0		0		0			0	0	55		70
Norfolk and Waveney	0			0											10	0	95		110
North Central London	0	0	0		0		0		0		0		0	0	15	10	50	0	105
North East and North Cumbria	0	0	0	0	0	0									25	0	300		340
North East London	0	0	0	0	0	0	0	0			0		0	0	10	0	45		85
North West London	0	0	0	0	0			0	0		0	0			15	0	55	0	110
Northamptonshire						0	0				0				0	0	35		45
Nottingham and Nottinghamshire	0	0					0		0			0			15	0	55		80
Shropshire, Telford and Wrekin	0	0	0		0							0		0	0	0	50		65
Somerset	0										0	0			30	0	80		120
South East London	0	0			0	0	0		0					0	10	0	40		75
South West London	0	10	0	0			0	0	0						10	0	55	0	90
South Yorkshire	0														0	0	65		75
Staffordshire and Stoke-on-trent												0			0	0	40		45
Suffolk and North East Essex	0													0	10	0	120		140
Surrey Heartlands	0														10	0	60		80
Sussex	0	0			0						0			0	35	0	120		175
West Yorkshire	0		0		0	0									10	0	95		115

## Sheet: 41-122y
Female-only (41-122years):
Female-only NHSDT participants (41-122years):
Rows	Unknown	Any Other Ethnic Group	Asian or Asian British - Any other Asian background	Asian or Asian British - Bangladeshi	Asian or Asian British - Indian	Asian or Asian British - Pakistani	Black or Black British - African	Black or Black British - Any other Black background	Black or Black British - Caribbean	Chinese	Mixed - Any other mixed background	Mixed - White & Asian	Mixed - White & Black African	Mixed - White & Black Caribbean	Not Stated	White - Any other White background	White British	White Irish	Grand Total
Grand Total	1680220	275350	169370	67040	291590	200320	194445	75260	131925	66240	46885	20385	17065	24305	2027105	687820	9339490	78920	15393745
Bath and North East Somerset, Swindon and Wiltshire	37030	4015	1915	195	2085	295	865	470	485	700	515	285	140	195	27780	8610	181885	905	268380
Bedfordshire, Luton and Milton Keynes	28110	3395	3705	3260	6615	7515	6145	1855	3995	1185	840	330	400	575	35775	13005	135820	2125	254655
Birmingham and Solihull	36935	7130	5080	4930	16075	28830	6415	2475	12050	2245	1170	535	695	2035	44120	6995	152860	2765	333330
Black Country	31520	3335	2940	1725	24045	7830	4045	1880	7095	775	820	290	335	1250	32500	11825	170100	800	303115
Bristol, North Somerset and South Gloucestershire	31030	1795	1270	320	1665	1170	2185	515	1645	940	545	385	315	700	48795	8145	143835	1055	246315
Buckinghamshire, Oxfordshire and Berkshire West	47870	7695	5935	640	7860	6180	3420	1200	2345	2455	1320	795	490	665	94250	23655	279990	2490	489255
Cambridgeshire and Peterborough	31725	2475	2080	340	2230	2625	1415	580	635	1520	715	325	245	235	32200	15695	139315	1035	235390
Cheshire and Merseyside	58520	5345	2685	535	2320	865	2325	1265	605	3145	1360	550	430	470	57370	15190	556095	2495	711565
Cornwall and The Isles Of Scilly	12195	610	340	25	140	25	140	80	65	230	240	160	55	115	11975	5140	147220	580	179330
Coventry and Warwickshire	26830	4055	2070	550	10280	2055	2640	715	1195	1010	545	315	300	455	28560	9680	162470	1585	255310
Derby and Derbyshire	24170	2170	1065	115	3715	3060	1000	425	1100	675	435	220	125	415	44070	4970	212840	955	301515
Devon	32945	1895	1035	140	575	80	390	210	170	735	425	310	155	195	27640	8570	292125	900	368490
Dorset	23065	1690	795	150	650	80	355	140	185	715	540	230	130	130	31300	10445	168505	740	239845
Frimley	19930	5730	4755	300	8885	5790	1955	615	930	980	685	530	300	290	26795	35350	87740	1225	202780
Gloucestershire	27660	1395	825	160	1245	190	480	265	575	460	295	195	105	285	19505	5085	129985	690	189400
Greater Manchester	65390	10370	5835	5330	9910	27245	11875	2985	4420	4945	2125	955	1200	1465	60975	16085	480625	5995	717735
Hampshire and Isle Of Wight	51205	9155	2745	795	3230	730	1850	615	550	1560	1060	480	420	315	82340	19520	338005	1550	516125
Herefordshire and Worcestershire	33120	1340	675	140	950	920	280	160	360	445	250	855	45	150	15045	8315	165640	925	229625
Hertfordshire and West Essex	51275	8100	4670	1010	8005	2650	5745	1530	2565	2235	1445	750	725	775	60535	24385	234495	3705	414605
Humber and North Yorkshire	48880	3145	1115	410	1085	400	725	500	185	905	595	370	220	165	75300	17135	342260	975	494360
Kent and Medway	53405	5425	3885	665	5350	660	5030	1810	1150	1380	1600	590	505	440	86495	22455	328240	1795	520880
Lancashire and South Cumbria	33950	2395	2700	825	5755	11225	815	385	460	835	745	400	220	315	67420	12775	336715	1380	479310
Leicester, Leicestershire and Rutland	32360	3975	4010	1110	31960	2170	3080	875	1495	915	880	350	315	585	21280	10670	175955	1170	293155
Lincolnshire	32260	1075	465	55	540	120	345	125	175	370	325	110	90	100	21730	6060	166775	420	231135
Mid and South Essex	41615	3180	1940	695	2840	695	4925	885	1290	1190	780	535	585	375	33130	12745	222135	1390	330930
Norfolk and Waveney	32675	1410	1200	160	785	130	655	315	235	680	390	295	175	180	20465	9785	239765	845	310145
North Central London	54075	28345	11225	4145	10315	1860	17240	5320	11950	4220	3030	960	985	1110	65735	55460	87110	4965	368050
North East and North Cumbria	64600	5625	2200	1425	2585	3075	1770	580	265	1905	695	455	320	205	93500	7695	649900	1110	837910
North East London	62045	21290	16145	26865	21550	16270	27230	9765	16195	3705	2875	795	1605	1530	48845	42335	118670	2985	440700
North West London	102895	43240	30300	2445	54065	9745	18195	6800	14975	4855	3545	1455	1080	1310	91860	56990	104960	7890	556610
Northamptonshire	20175	1360	1085	615	2820	465	2790	790	1370	615	490	200	280	385	27240	9775	132590	1375	204405
Nottingham and Nottinghamshire	44010	3825	1490	205	2465	2810	1835	920	2160	940	595	250	225	640	46325	5995	190725	840	306250
Shropshire, Telford and Wrekin	15935	460	445	35	975	405	775	140	205	315	325	165	85	155	14460	2825	109915	480	148095
Somerset	20180	775	410	50	175	25	155	85	60	215	160	80	35	65	33845	6905	111295	365	174890
South East London	57110	18070	7645	1550	6465	1460	30255	14715	20205	4920	3280	900	1355	2285	84940	31655	154945	5295	447045
South West London	49020	23790	15920	1240	11465	5210	12460	8220	11465	4175	3535	1065	670	1145	66080	39450	132100	4025	391035
South Yorkshire	28490	4595	1665	470	1415	5605	2455	1075	1470	1075	730	385	245	410	28870	6980	275300	800	362030
Staffordshire and Stoke-on-trent	33140	1665	1150	210	1760	2740	905	300	620	580	640	275	195	280	40755	3485	224195	765	313660
Suffolk and North East Essex	36235	2605	1075	360	1010	155	1000	580	625	750	1915	215	165	265	37710	10430	198950	1005	295050
Surrey Heartlands	31655	7665	4280	460	3990	1850	1540	720	640	1790	1105	590	220	285	50365	19410	171710	2100	300385
Sussex	46755	3600	3610	530	2235	870	1670	820	630	1205	1585	725	410	360	125310	22525	296540	2355	511730
West Yorkshire	68220	6155	5000	1845	9510	34255	5080	1555	3145	1735	1725	720	480	1005	63910	23610	389180	2085	619215
Female-only G93.3 (41-122years):
Rows	Unknown	Any Other Ethnic Group	Asian or Asian British - Any other Asian background	Asian or Asian British - Bangladeshi	Asian or Asian British - Indian	Asian or Asian British - Pakistani	Black or Black British - African	Black or Black British - Any other Black background	Black or Black British - Caribbean	Chinese	Mixed - Any other mixed background	Mixed - White & Asian	Mixed - White & Black African	Mixed - White & Black Caribbean	Not Stated	White - Any other White background	White British	White Irish	Grand Total
Grand Total	1155	445	150	60	370	215	145	125	270	40	150	75	30	100	5305	1565	46965	305	57470
Bath and North East Somerset, Swindon and Wiltshire	70	10	0		0	0	0	0	0	0	0	0	0		125	25	1295	0	1550
Bedfordshire, Luton and Milton Keynes	10	0	0	0	10	0		0	0		0		0	0	55	15	650	0	770
Birmingham and Solihull	20	0	0	0	15	25	0	0	25	0	0	0	0	10	80	10	435	10	655
Black Country	0	0	0		25	0	0	0	10	0	0			0	35	25	405	0	530
Bristol, North Somerset and South Gloucestershire	45	0	0	0	0		0	0	0	0	0	0	0	0	245	25	1075	15	1445
Buckinghamshire, Oxfordshire and Berkshire West	0	10	0	0	0	0	0	0	0	0	0	0	0		155	40	960	10	1210
Cambridgeshire and Peterborough	20	0	0	0	15	0	0	0	0	0	0	0		0	85	25	775	0	945
Cheshire and Merseyside	25	10	0	0	0	0	0	0	0	0	0	0	0		180	35	2615	10	2900
Cornwall and The Isles Of Scilly	20	0			0		0	0			0	0	0	0	50	30	1760	0	1880
Coventry and Warwickshire	10	0	0		20	0	0	0	0		0			0	60	20	715	0	845
Derby and Derbyshire	25	0			10	0			0		0	0		0	110	0	1055	0	1225
Devon	40	10	0		0			0			0	0	0		100	35	2065	10	2265
Dorset	25	0	0		0				0		0	0			120	45	950	10	1155
Frimley	0	10	0		0	0	0		0			0			35	95	250	0	410
Gloucestershire	30	0	0				0		0	0	0			0	65	15	655	0	770
Greater Manchester	30	15	0	0	10	35	10	0	10	0	0	0	0	0	160	55	2490	25	2880
Hampshire and Isle Of Wight	30	10	0		0		0	0	0		0	0	0	0	210	55	1625	0	1960
Herefordshire and Worcestershire	45		0	0	0	0			0	0		0			45	20	870	0	995
Hertfordshire and West Essex	20	20	10	0	20	0	0	0	0	0	0	0		0	135	50	955	10	1245
Humber and North Yorkshire	60	10	0	0	0	0	0	0	0		0	0	0	0	195	55	1770	0	2110
Kent and Medway	30	10	0	0	10				0		0	0		0	170	55	1150	10	1445
Lancashire and South Cumbria	15	0	0	0	10	15		0	0		0	0	0	0	235	40	2080	10	2435
Leicester, Leicestershire and Rutland	10	0	0	0	25	0	0		0		0	0		0	45	15	595	0	710
Lincolnshire	30	0													70	10	910	0	1025
Mid and South Essex	35	0	0		0	0	0	0	0	0	0	0		0	100	25	1070	0	1270
Norfolk and Waveney	55	0	0		0		0		0	0	0	0		0	80	25	1820	0	2000
North Central London	10	60	10	0	20	10	20	10	35	0	10	0	0	0	150	140	460	25	985
North East and North Cumbria	55	10	0	0	0	0					0	0	0	0	300	30	3280	10	3705
North East London	20	25	10	15	30	15	15	15	25	0	10			0	95	45	480	10	815
North West London	15	45	25	0	55	10	10	10	20	0	0	0	0	0	135	105	390	20	860
Northamptonshire	0	0	0		0	0	0		0		0		0	0	60	0	520	0	610
Nottingham and Nottinghamshire	45	15	0		10	10	0	0	10	0	0	0		0	175	20	1050	0	1350
Shropshire, Telford and Wrekin	25	0			0			0			0	0		0	55	10	780	0	880
Somerset	40	0					0	0			0	0			150	20	765	0	990
South East London	20	25	0	0	10	0	25	15	25	0	0	0	0	0	140	50	420	10	760
South West London	15	45	15	0	10	0	10	10	20	0	0	0	0	0	110	90	435	0	795
South Yorkshire	20	10	0	0	0	15	0	0	10	0	0	0		0	100	15	1380	0	1575
Staffordshire and Stoke-on-trent	35				0	0	0		0	0					90	0	690	0	830
Suffolk and North East Essex	50	0		0	0		0	0	0		10	0	0	0	125	25	1340	0	1580
Surrey Heartlands	20	15	0	0	0	0			0	0	0	0		0	110	50	635	0	850
Sussex	25	15	0	0	0	0	0		0	0	15	0	0	0	380	70	1580	10	2120
West Yorkshire	40	10	0	0	0	20	0	0	15		10	0	0	10	165	50	1770	10	2130
Male-only (41-122years):
Male-only NHSDT participants (41-122years):
Rows	Unknown	Any Other Ethnic Group	Asian or Asian British - Any other Asian background	Asian or Asian British - Bangladeshi	Asian or Asian British - Indian	Asian or Asian British - Pakistani	Black or Black British - African	Black or Black British - Any other Black background	Black or Black British - Caribbean	Chinese	Mixed - Any other mixed background	Mixed - White & Asian	Mixed - White & Black African	Mixed - White & Black Caribbean	Not Stated	White - Any other White background	White British	White Irish	Grand Total
Grand Total	3135475	258290	153260	54955	227590	160865	132710	69205	90320	37575	39055	15990	12255	15825	2123050	509735	7902120	64515	15002795
Bath and North East Somerset, Swindon and Wiltshire	57140	3250	1440	240	1700	305	635	500	415	355	480	215	115	150	25760	6315	151875	705	251600
Bedfordshire, Luton and Milton Keynes	57670	3085	4420	2270	4910	5880	3725	1715	2715	610	720	345	270	390	41950	10085	110990	1810	253555
Birmingham and Solihull	76615	7410	6200	3820	13485	23995	5210	2405	8960	1445	1010	535	545	1385	47065	5805	133310	2555	341765
Black Country	55985	3315	3560	1435	20395	6125	3055	1670	5255	505	690	310	250	810	35895	9080	148295	665	297295
Bristol, North Somerset and South Gloucestershire	55650	1710	810	315	1255	865	1760	685	1290	475	475	270	245	470	50815	5910	118975	860	242840
Buckinghamshire, Oxfordshire and Berkshire West	100945	6900	4735	590	5425	4440	2125	1340	1725	1170	985	605	340	460	102340	16325	223810	2045	476305
Cambridgeshire and Peterborough	61595	2375	1405	320	1825	2150	905	555	445	750	585	250	155	180	29975	10870	119225	830	234385
Cheshire and Merseyside	108495	6035	2160	490	1920	730	2035	1405	565	2210	1250	475	355	400	61950	11920	477945	2055	682395
Cornwall and The Isles Of Scilly	20045	520	120	55	125	30	130	80	70	105	170	95	50	80	13760	3845	124970	450	164695
Coventry and Warwickshire	51320	4570	1970	420	8370	1525	1825	805	1065	560	585	275	270	410	29545	7625	142640	1480	255260
Derby and Derbyshire	46830	2350	1155	90	2805	2125	685	550	825	380	470	135	100	245	49430	3505	178395	685	290760
Devon	54870	1705	500	145	395	80	280	260	140	375	370	255	120	120	31895	5600	241000	750	338855
Dorset	39700	1275	470	160	445	75	215	190	170	270	400	190	90	110	36425	8195	136995	545	225925
Frimley	41335	5360	3980	250	7155	4900	1225	670	695	465	530	440	245	210	29100	22925	78975	850	199310
Gloucestershire	40035	1085	400	160	960	150	315	255	450	215	195	140	90	185	22110	3260	106635	520	177160
Greater Manchester	135260	11610	6575	4215	8010	23505	9420	3365	3545	3520	2060	820	925	1015	70885	12685	422890	5180	725485
Hampshire and Isle Of Wight	91700	8835	1815	570	2345	580	1225	700	460	800	790	340	290	170	84885	12780	280250	1115	489645
Herefordshire and Worcestershire	51345	1305	535	130	680	730	220	225	315	230	205	650	40	120	15775	6300	137855	775	217440
Hertfordshire and West Essex	98135	7170	3700	845	5595	2255	3510	1480	1895	1200	1115	540	400	465	55330	16945	194850	2845	398270
Humber and North Yorkshire	83895	2925	790	305	790	340	455	305	180	480	555	295	140	130	82130	10655	286385	725	471480
Kent and Medway	91610	4575	2790	515	4000	475	2920	1670	745	695	1365	460	340	275	84230	15275	274565	1370	487875
Lancashire and South Cumbria	66615	2555	2605	625	4845	8315	725	540	480	545	685	355	215	265	72705	10430	292235	1260	466015
Leicester, Leicestershire and Rutland	58600	5610	4625	745	24375	1650	1690	1240	1180	580	775	270	185	285	23870	7950	150400	870	284900
Lincolnshire	46970	995	320	70	410	115	250	125	170	250	320	115	65	80	21000	4690	141925	345	218215
Mid and South Essex	74770	2760	1265	525	2005	635	2815	845	885	565	690	320	370	250	31520	10535	180205	960	311920
Norfolk and Waveney	53385	1255	555	190	655	135	460	355	215	370	310	175	160	140	21105	7095	205505	605	292660
North Central London	106220	25105	9600	2875	7100	1430	10940	4760	7315	2295	2180	630	635	655	65910	43655	75850	4225	371380
North East and North Cumbria	120060	5670	2215	1195	2170	2280	1405	750	310	1205	750	460	210	155	97015	6155	556585	1120	799710
North East London	131890	20380	16660	23710	18770	14540	18850	7970	10390	2230	2315	655	1180	1015	56070	36170	105860	2710	471365
North West London	210950	38525	27425	1715	42000	8050	11235	6220	9480	2545	2720	1155	800	835	97045	42460	97155	7300	607610
Northamptonshire	40615	1305	845	480	2270	410	1790	770	1020	380	435	160	220	290	28930	7985	111895	1120	200920
Nottingham and Nottinghamshire	71945	3290	1410	160	1610	1750	1185	970	1565	515	620	185	155	330	47785	4190	157430	685	295780
Shropshire, Telford and Wrekin	26030	400	370	45	785	310	440	185	200	160	270	100	80	100	14390	2185	93360	395	139815
Somerset	31500	505	175	65	125	25	85	90	50	90	130	50	20	45	36000	4470	89895	285	163615
South East London	111180	16090	6785	1230	4880	1280	22080	11605	12435	2900	2240	595	795	1195	87960	26195	132945	4020	446400
South West London	113800	21385	13770	865	7895	3860	7860	6655	6740	2180	2495	710	435	605	68810	27350	111205	2805	399425
South Yorkshire	56115	4880	1860	430	1230	4420	1860	1015	1255	725	710	400	245	285	37290	5465	234715	680	353585
Staffordshire and Stoke-on-trent	57765	1530	1080	195	1375	2080	670	400	560	360	805	335	175	215	36985	2825	195805	600	303765
Suffolk and North East Essex	61810	2270	700	290	760	140	575	610	530	380	1955	180	115	215	32295	7835	166970	850	278470
Surrey Heartlands	62120	6870	2935	330	2455	1225	840	710	400	810	745	360	140	175	53955	12160	140035	1265	287530
Sussex	88070	3225	2650	490	1630	610	1180	855	550	570	1230	460	285	225	121470	15245	237595	1700	478035
West Yorkshire	124895	6315	5895	1390	7655	26325	3905	1720	2650	1105	1665	685	390	685	69680	18795	333725	1895	609380
Male-only G93.3 (41-122years):
Rows	Unknown	Any Other Ethnic Group	Asian or Asian British - Any other Asian background	Asian or Asian British - Bangladeshi	Asian or Asian British - Indian	Asian or Asian British - Pakistani	Black or Black British - African	Black or Black British - Any other Black background	Black or Black British - Caribbean	Chinese	Mixed - Any other mixed background	Mixed - White & Asian	Mixed - White & Black African	Mixed - White & Black Caribbean	Not Stated	White - Any other White background	White British	White Irish	Grand Total
Grand Total	420	130	45	15	95	70	25	20	30	10	25	15	0	20	1680	345	12740	80	15770
Bath and North East Somerset, Swindon and Wiltshire	30	0			0			0				0		0	35	0	330	0	410
Bedfordshire, Luton and Milton Keynes	0	0	0	0	0	0		0	0		0			0	15	0	165	0	205
Birmingham and Solihull	0	0	0	0	10	0	0		0			0		0	25	0	125	0	190
Black Country	0	0			15			0	0		0				15	0	130		170
Bristol, North Somerset and South Gloucestershire	15	0				0			0	0		0			75	0	290	0	390
Buckinghamshire, Oxfordshire and Berkshire West	0	0	0		0	0							0		45	10	230	0	295
Cambridgeshire and Peterborough	0	0	0		0	0			0		0	0			25	10	220	0	275
Cheshire and Merseyside	15	0	0					0		0	0				55	10	695	0	780
Cornwall and The Isles Of Scilly	0	0						0				0	0	0	20	0	470	0	505
Coventry and Warwickshire	0	0			0	0									15	10	170		205
Derby and Derbyshire	10	0			0	0			0			0			50	0	270		335
Devon	15	0			0				0		0				40	0	555	0	620
Dorset	10										0				55	10	260	0	335
Frimley	0		0	0	0	0									0	20	60	0	95
Gloucestershire	0	0			0					0					25	0	170	0	205
Greater Manchester	10	0	0	0		10	0	0	0		0	0	0	0	45	10	680	0	790
Hampshire and Isle Of Wight	10	0	0				0		0						80	10	455		565
Herefordshire and Worcestershire	15	0		0	0				0			0			25	0	235	0	285
Hertfordshire and West Essex	10	0	0		0	0	0				0				35	10	240	0	305
Humber and North Yorkshire	15	0									0			0	50	10	470		550
Kent and Medway	10	0	0												50	10	335	0	410
Lancashire and South Cumbria	10	0	0		0	0	0								80	0	570	0	675
Leicester, Leicestershire and Rutland	0	0	0		0	0		0							10	0	175	0	205
Lincolnshire	20	0			0										20	0	265	0	310
Mid and South Essex	10	0	0		0		0		0						30	0	270		320
Norfolk and Waveney	20		0								0	0		0	35	10	530	0	600
North Central London	0	15	0	0	0	0	0	0	0	0		0			40	30	115	0	225
North East and North Cumbria	20	0		0	0	0							0		80	0	885	0	1000
North East London	10	0	0	0	0	0	0	0				0		0	20	15	135	0	215
North West London	10	20	0		20	0	0	0	0	0	0				50	15	130	0	275
Northamptonshire	0	0				0	0	0							25	0	135	0	175
Nottingham and Nottinghamshire	15	0				0			0					0	55	0	310	0	390
Shropshire, Telford and Wrekin	0	0													15		210		235
Somerset	15														65	10	185	0	275
South East London	0	10		0	0			0	0			0		0	35	10	140	0	215
South West London	0	15	0		0	0	0		0	0	0			0	35	20	135	0	230
South Yorkshire	10	0	0		0	0	0		0		0	0			35	0	390	0	455
Staffordshire and Stoke-on-trent	10	0							0					0	20		190	0	220
Suffolk and North East Essex	20	0				0					0			0	40	10	385	0	465
Surrey Heartlands	10	0	0		0										35	10	190	0	245
Sussex	10	0				0					0		0		115	15	400	0	540
West Yorkshire	15	0			0	10	0		0	0	0			0	55	15	450	0	565

## Sheet: Disease x Ethnicity
Rows	Unknown	Any Other Ethnic Group	Asian or Asian British - Any other Asian background	Asian or Asian British - Bangladeshi	Asian or Asian British - Indian	Asian or Asian British - Pakistani	Black or Black British - African	Black or Black British - Any other Black background	Black or Black British - Caribbean	Chinese	Mixed - Any other mixed background	Mixed - White & Asian	Mixed - White & Black African	Mixed - White & Black Caribbean	Not Stated	White - Any other White background	White British	White Irish	Grand Total
Post-viral Fatigue Syndrome: G93.3	2280	820	295	115	580	430	245	210	380	65	305	155	70	250	9525	2550	81320	460	100055
Fibromyalgia: M79.7	6360	4200	2315	1555	4700	5460	1900	1170	2615	195	1175	510	350	1035	28810	9720	271100	1705	344875
Depression: F32, F33	73280	52360	26125	12935	33705	39665	20875	13165	21120	3705	12905	5500	3480	10730	302245	110060	2462135	19085	3223070
Rheumatoid Arthiritis M05, M06, M08	10165	6320	5080	2330	12580	8260	3385	1860	4825	930	1315	655	400	915	47495	15060	392335	3950	517855
Irritable Bowel Syndrome K58.0, K58.9	20585	10500	5815	3200	11210	9910	4205	2705	5810	1145	3080	1485	785	2495	85635	27675	739690	5215	941145
Coeliac Disease K90.0	5040	2160	1355	410	3730	5240	550	240	285	90	520	360	110	270	20560	6585	139675	1285	188455
Multiple Sclerosis G35	2790	1710	785	155	1360	915	610	515	1050	65	405	155	110	295	11400	4575	84830	580	112310
All NHSDT Participants	12158745	1326825	841595	415385	1213830	1190305	958370	367075	427425	224045	425650	201190	131610	226140	7362680	3112700	31977360	221250	62782175
